# Supplementary material for: Exploring the response of yellow lupine (Lupinus luteus L.) root to drought mediated by pathways related to phytohormones, lipid, and redox homeostasis
Source: BMC Plant Biol. 2024 Nov 6;24:1049. doi: 10.1186/s12870-024-05748-4 (PMC11539565; doi:10.1186/s12870-024-05748-4)
Supplement: Supplementary file 1 — Supplementary Material 1 [file 12870_2024_5748_MOESM1_ESM.xlsx]

## Sheet: Data description
Sheet name	Description
Supplementary Materials Data S1	L. luteus var. ‘Taper’ transcriptome sequencing data
Supplementary Materials Data S2	Pearson correlation map for vectors containing read counts for genes after TMM (trimmed mean of M values) normalisation for individual samples
Supplementary Materials Data S3	Transcript size distribution of the assembled de novo transcripts
Supplementary Materials Data S4	Functional annotation of assembled transcripts
Supplementary Materials Data S5	Differental expressed genes (DEGs) idetified for Drought vs Control comparison
Supplementary Materials Data S6	List of KEGG and GO terms enriched by DEGs identified in Drought vs Control comparison
Supplementary Materials Data S7	List of DEGs enriched the pathways annoted in the KEGG
Supplementary Materials Data S8	Gene Ontology (GO) enrichment of DEGs in terms: Response to oxidation stress and Response to hydrogen peroxide
Supplementary Materials Data S9

## Sheet: Suppl. data S1
SupplementaryData S1. L. luteus var. ‘Taper’ transcriptome sequencing data
Sample	Biological replication	Read length [bp]	File name	Number of clean reads	%GC	%Q30	Number of bases [Gbp]
Root Control	Control 1	15 – 150	Root control 1 R1.fq	20,737,629	42	97.98	2.97
			Root control 1 R2.fq
	Control 2	15 – 150	Root control 2 R1.fq	21,039,790	42	97.85	2.96
			Root control 2 R2.fq
Root Drought	Drought 1	15 – 150	Root drought 1 R1.fq	21,246,755	42	97.43	3.03
			Root drought 1 R2.fq
	Drought 2	15 – 150	Root drought 2 R1.fq	17,417,376	42	97.78	2.45
			Root drought 2 R2.fq

## Sheet: Suppl. Data S2
Supplementary Data S2. Pearson correlation map for vectors containing read counts for genes after TMM (trimmed mean of M values) normalisation for individual samples

## Sheet: Suppl. Data S3
Supplementary Data S3. Sequence length distribution of the transcripts. The X-axis represents the length of the transcripts in ranges whereas the Y-axis represents the number of transcript in each range

## Sheet: Suppl. Data S4
Supplementary Data S4. A.Functional annotation of assembled transcripts based on the Blastx, Blastp search against UniProtKB/SwissProt, Pfam, KEGG, GO and EggNOG databases. B. A pie chart depicting the distribution of plant species according to the top BLAST hits against the NCBI Non-redundant Protein database (NR).
A								B													Homologous species distribution [%]
																					Total number		[%]
																						206,210	100
																					L. luteus	0	0.0
																					L. angustifolius	2	0.0
																					M. truncatula	198	0.1
																					G. max	1,194	0.6
																					A. thaliana	85,014	41.2
																					Other	119,802	58.1

## Sheet: Suppl. Data S5
Supplementary Data S5. Differentially expressed genes (DEGs) idetified for Drought vs Control comparison
Transcript_id	logFC	logCPM	LR	PValue	FDR	regulation	Root_Upper_part_Control_1_normalized	Root_Upper_part_Control_2_normalized	Root_Upper_part_Drought_1_normalized	Root_Upper_part_Drought_2_normalized	Root_Upper_part_Control_1_raw	Root_Upper_part_Control_2_raw	Root_Upper_part_Drought_1_raw	Root_Upper_part_Drought_2_raw	Blastx_gene_name	Blastx_full_name	Blastx_query_range	Blastx_hit_range	Blastx_%_of_identity	Blastx_Evalue	Blastx_related_organisms	Blastp_gene_name	Blastp_full_name	Blastp_query_range	Blastp_hit_range	Blastp_%_of_identity	Blastp_Evalue	Blastp_related_organisms	Pfam_info	Eggnog_info	Gene_ontology_BLASTX	Gene_ontology_BLASTP	Gene_ontology_PFAM	Kegg_info
TRINITY_DN5018_c0_g1	-5.82137	9.37882	995.141	2.04404e-218	9.93033e-214	DOWN	1303.74	1312.3	24.2678	21.8871	15278	14033.3	280.01	198.06	CTL2_ARATH	Chitinase-like protein 2	1950-1462	23-191	79.29	7.55e-91	Eukaryota; Viridiplantae; Streptophyta; Embryophyta; Tracheophyta; Spermatophyta; Magnoliopsida; eudicotyledons; Gunneridae; Pentapetalae; rosids; malvids; Brassicales; Brassicaceae; Camelineae; Arabidopsis	CTL2_ARATH	Chitinase-like protein 2	17-179	23-191	79.29	4.43e-98	Eukaryota; Viridiplantae; Streptophyta; Embryophyta; Tracheophyta; Spermatophyta; Magnoliopsida; eudicotyledons; Gunneridae; Pentapetalae; rosids; malvids; Brassicales; Brassicaceae; Camelineae; Arabidopsis	PF00182.21; Glyco_hydro_19; Chitinase class I; 64-179; E:7.9e-25		GO:0005576, cellular_component, extracellular region; GO:0005975, biological_process, carbohydrate metabolic process; GO:0016998, biological_process, cell wall macromolecule catabolic process; GO:0006032, biological_process, chitin catabolic process	GO:0005576, cellular_component, extracellular region; GO:0005975, biological_process, carbohydrate metabolic process; GO:0016998, biological_process, cell wall macromolecule catabolic process; GO:0006032, biological_process, chitin catabolic process	GO:0004568, molecular_function, chitinase activity; GO:0006032, biological_process, chitin catabolic process; GO:0016998, biological_process, cell wall macromolecule catabolic process	KEGG:ath:AT3G16920
TRINITY_DN2189_c0_g5	-2.1725	12.2422	979.108	6.24448e-215	1.51685e-210	DOWN	8208.8	7651.11	1687	1831.59	96196.1	81818.2	19465.2	16574.4	METK_MEDTR	S-adenosylmethionine synthase	121-2	1-40	95	2.43e-18	Eukaryota; Viridiplantae; Streptophyta; Embryophyta; Tracheophyta; Spermatophyta; Magnoliopsida; eudicotyledons; Gunneridae; Pentapetalae; rosids; fabids; Fabales; Fabaceae; Papilionoideae; 50 kb inversion clade; NPAAA clade; Hologalegina; IRL clade; Trifolieae; Medicago										GO:0005737, cellular_component, cytoplasm; GO:0005524, molecular_function, ATP binding; GO:0046872, molecular_function, metal ion binding; GO:0004478, molecular_function, methionine adenosyltransferase activity; GO:0006730, biological_process, one-carbon metabolic process; GO:0006556, biological_process, S-adenosylmethionine biosynthetic process
TRINITY_DN334_c0_g1	9.03498	7.69089	781.612	5.36907e-172	8.69468e-168	UP	0.711686	0.841622	430.926	393.321	8.34	9	4972.16	3559.23	HSP16_SOYBN	18.5 kDa class I heat shock protein	682-215	1-161	80.745	7.08e-82	Eukaryota; Viridiplantae; Streptophyta; Embryophyta; Tracheophyta; Spermatophyta; Magnoliopsida; eudicotyledons; Gunneridae; Pentapetalae; rosids; fabids; Fabales; Fabaceae; Papilionoideae; 50 kb inversion clade; NPAAA clade; indigoferoid/millettioid clade; Phaseoleae; Glycine; Glycine subgen. Soja	HSP16_SOYBN	18.5 kDa class I heat shock protein	1-156	1-161	80.745	3.31e-90	Eukaryota; Viridiplantae; Streptophyta; Embryophyta; Tracheophyta; Spermatophyta; Magnoliopsida; eudicotyledons; Gunneridae; Pentapetalae; rosids; fabids; Fabales; Fabaceae; Papilionoideae; 50 kb inversion clade; NPAAA clade; indigoferoid/millettioid clade; Phaseoleae; Glycine; Glycine subgen. Soja	PF04969.18; CS; CS domain; 50-141; E:0.019`PF00011.23; HSP20; Hsp20/alpha crystallin family; 52-155; E:1.1e-30`PF17886.3; ArsA_HSP20; HSP20-like domain found in ArsA; 61-138; E:7.9e-07		GO:0005737, cellular_component, cytoplasm; GO:0043621, molecular_function, protein self-association; GO:0051082, molecular_function, unfolded protein binding; GO:0051259, biological_process, protein complex oligomerization; GO:0006457, biological_process, protein folding; GO:0009408, biological_process, response to heat; GO:0042542, biological_process, response to hydrogen peroxide; GO:0009651, b…	GO:0005737, cellular_component, cytoplasm; GO:0043621, molecular_function, protein self-association; GO:0051082, molecular_function, unfolded protein binding; GO:0051259, biological_process, protein complex oligomerization; GO:0006457, biological_process, protein folding; GO:0009408, biological_process, response to heat; GO:0042542, biological_process, response to hydrogen peroxide; GO:0009651, b…		KEGG:gmx:100499727
TRINITY_DN878_c0_g2	-4.68207	9.17027	620.347	6.2833e-137	7.53333e-133	DOWN	1017.8	1199.62	43.281	43.0692	11927.3	12828.4	499.39	389.74	XCP1_ARATH	Cysteine protease XCP1 {ECO:0000305}	66-1115	1-355	69.577	0	Eukaryota; Viridiplantae; Streptophyta; Embryophyta; Tracheophyta; Spermatophyta; Magnoliopsida; eudicotyledons; Gunneridae; Pentapetalae; rosids; malvids; Brassicales; Brassicaceae; Camelineae; Arabidopsis	XCP1_ARATH	Cysteine protease XCP1 {ECO:0000305}	22-371	1-355	69.577	0	Eukaryota; Viridiplantae; Streptophyta; Embryophyta; Tracheophyta; Spermatophyta; Magnoliopsida; eudicotyledons; Gunneridae; Pentapetalae; rosids; malvids; Brassicales; Brassicaceae; Camelineae; Arabidopsis	PF08246.14; Inhibitor_I29; Cathepsin propeptide inhibitor domain (I29); 69-125; E:6.4e-19`PF00112.25; Peptidase_C1; Papain family cysteine protease; 153-368; E:9.9e-82		GO:0005615, cellular_component, extracellular space; GO:0005764, cellular_component, lysosome; GO:0005634, cellular_component, nucleus; GO:0000325, cellular_component, plant-type vacuole; GO:0005886, cellular_component, plasma membrane; GO:0004197, molecular_function, cysteine-type endopeptidase activity; GO:0010623, biological_process, programmed cell death involved in cell development; GO:00516…	GO:0005615, cellular_component, extracellular space; GO:0005764, cellular_component, lysosome; GO:0005634, cellular_component, nucleus; GO:0000325, cellular_component, plant-type vacuole; GO:0005886, cellular_component, plasma membrane; GO:0004197, molecular_function, cysteine-type endopeptidase activity; GO:0010623, biological_process, programmed cell death involved in cell development; GO:00516…	GO:0008234, molecular_function, cysteine-type peptidase activity; GO:0006508, biological_process, proteolysis	KEGG:ath:AT4G35350
TRINITY_DN9421_c0_g1	9.43002	6.93916	619.928	7.75321e-137	7.53333e-133	UP	0.658778	0	254.99	234.499	7.72	0	2942.16	2122.02
TRINITY_DN112421_c0_g1	-4.9025	8.7655	583.506	6.47834e-129	5.24551e-125	DOWN	781.188	902.555	28.9115	27.3207	9154.48	9651.6	333.59	247.23	GL24_ARATH	Germin-like protein subfamily 2 member 4	162-755	21-219	73.367	4.82e-102	Eukaryota; Viridiplantae; Streptophyta; Embryophyta; Tracheophyta; Spermatophyta; Magnoliopsida; eudicotyledons; Gunneridae; Pentapetalae; rosids; malvids; Brassicales; Brassicaceae; Camelineae; Arabidopsis	GL24_ARATH	Germin-like protein subfamily 2 member 4	54-251	21-219	73.367	5.26e-105	Eukaryota; Viridiplantae; Streptophyta; Embryophyta; Tracheophyta; Spermatophyta; Magnoliopsida; eudicotyledons; Gunneridae; Pentapetalae; rosids; malvids; Brassicales; Brassicaceae; Camelineae; Arabidopsis	PF00190.24; Cupin_1; Cupin; 95-238; E:2.7e-47`PF07883.13; Cupin_2; Cupin domain; 130-201; E:3.1e-11		GO:0048046, cellular_component, apoplast; GO:0005618, cellular_component, cell wall; GO:0009505, cellular_component, plant-type cell wall; GO:0009506, cellular_component, plasmodesma; GO:0030145, molecular_function, manganese ion binding; GO:0010497, biological_process, plasmodesmata-mediated intercellular transport; GO:2000280, biological_process, regulation of root development	GO:0048046, cellular_component, apoplast; GO:0005618, cellular_component, cell wall; GO:0009505, cellular_component, plant-type cell wall; GO:0009506, cellular_component, plasmodesma; GO:0030145, molecular_function, manganese ion binding; GO:0010497, biological_process, plasmodesmata-mediated intercellular transport; GO:2000280, biological_process, regulation of root development		KEGG:ath:AT3G62020
TRINITY_DN1210_c3_g1	6.07272	11.5143	563.482	1.46979e-124	1.02008e-120	UP	113.039	58.099	5816.26	5712.64	1324.66	621.29	67109.9	51694.6	EXLB1_ARATH	Expansin-like B1	1553-1236	81-185	56.604	4.7e-35	Eukaryota; Viridiplantae; Streptophyta; Embryophyta; Tracheophyta; Spermatophyta; Magnoliopsida; eudicotyledons; Gunneridae; Pentapetalae; rosids; malvids; Brassicales; Brassicaceae; Camelineae; Arabidopsis	EXLB1_ARATH	Expansin-like B1	5-110	81-185	56.604	6.39e-40	Eukaryota; Viridiplantae; Streptophyta; Embryophyta; Tracheophyta; Spermatophyta; Magnoliopsida; eudicotyledons; Gunneridae; Pentapetalae; rosids; malvids; Brassicales; Brassicaceae; Camelineae; Arabidopsis	PF01357.23; Expansin_C; Expansin C-terminal domain; 76-110; E:5.2e-06		GO:0005576, cellular_component, extracellular region; GO:0019953, biological_process, sexual reproduction	GO:0005576, cellular_component, extracellular region; GO:0019953, biological_process, sexual reproduction		KEGG:ath:AT4G17030
TRINITY_DN80065_c0_g1	-6.3823	7.40345	513.28	1.22609e-113	7.44572e-110	DOWN	330.735	337.81	4.79359	3.08537	3875.77	3612.42	55.31	27.92	ERGI2_HUMAN	Endoplasmic reticulum-Golgi intermediate compartment protein 2	384-644	239-323	28.736	0.27	Eukaryota; Metazoa; Chordata; Craniata; Vertebrata; Euteleostomi; Mammalia; Eutheria; Euarchontoglires; Primates; Haplorrhini; Catarrhini; Hominidae; Homo	A70_ARATH	Pathogen-associated molecular patterns-induced protein A70 {ECO:0000303|PubMed:17215350}	131-188	316-375	35	0.033	Eukaryota; Viridiplantae; Streptophyta; Embryophyta; Tracheophyta; Spermatophyta; Magnoliopsida; eudicotyledons; Gunneridae; Pentapetalae; rosids; malvids; Brassicales; Brassicaceae; Camelineae; Arabidopsis	PF05553.13; DUF761; Cotton fibre expressed protein; 157-188; E:1.2e-12		GO:0030134, cellular_component, COPII-coated ER to Golgi transport vesicle; GO:0005737, cellular_component, cytoplasm; GO:0005783, cellular_component, endoplasmic reticulum; GO:0005789, cellular_component, endoplasmic reticulum membrane; GO:0033116, cellular_component, endoplasmic reticulum-Golgi intermediate compartment membrane; GO:0005794, cellular_component, Golgi apparatus; GO:0016021, cellu…	GO:0016021, cellular_component, integral component of membrane; GO:0042742, biological_process, defense response to bacterium; GO:0009617, biological_process, response to bacterium; GO:0009753, biological_process, response to jasmonic acid; GO:0009611, biological_process, response to wounding		KEGG:ath:AT5G56980
TRINITY_DN5580_c0_g1	9.31242	5.78203	504.699	9.02613e-112	4.8723e-108	UP	0.308056	0	124.15	94.9259	3.61	0	1432.48	859	COQ4_CRYHO	Ubiquinone biosynthesis protein COQ4 homolog, mitochondrial	135-281	25-67	32.653	4.9	Eukaryota; Sar; Alveolata; Apicomplexa; Conoidasida; Coccidia; Eucoccidiorida; Eimeriorina; Cryptosporidiidae; Cryptosporidium										GO:0005743, cellular_component, mitochondrial inner membrane; GO:0006744, biological_process, ubiquinone biosynthetic process			KEGG:cho:Chro.10049
TRINITY_DN2011_c0_g1	12.5	5.08055	479.417	2.86125e-106	1.39005e-102	UP	0	0	70.681	63.9584	0	0	815.54	578.77	PGRP2_HUMAN	N-acetylmuramoyl-L-alanine amidase	1134-1352	40-112	29.73	1	Eukaryota; Metazoa; Chordata; Craniata; Vertebrata; Euteleostomi; Mammalia; Eutheria; Euarchontoglires; Primates; Haplorrhini; Catarrhini; Hominidae; Homo	THO2_SCHPO	THO complex subunit 2	106-336	1362-1587	21.519	0.000211	Eukaryota; Fungi; Dikarya; Ascomycota; Taphrinomycotina; Schizosaccharomycetes; Schizosaccharomycetales; Schizosaccharomycetaceae; Schizosaccharomyces			GO:0070062, cellular_component, extracellular exosome; GO:0005576, cellular_component, extracellular region; GO:0016020, cellular_component, membrane; GO:0008745, molecular_function, N-acetylmuramoyl-L-alanine amidase activity; GO:0042834, molecular_function, peptidoglycan binding; GO:0016019, molecular_function, peptidoglycan immune receptor activity; GO:0008270, molecular_function, zinc ion bin…	GO:0005634, cellular_component, nucleus; GO:0000445, cellular_component, THO complex part of transcription export complex; GO:0003677, molecular_function, DNA binding; GO:0003729, molecular_function, mRNA binding; GO:0031124, biological_process, mRNA 3'-end processing; GO:0006406, biological_process, mRNA export from nucleus; GO:0006368, biological_process, transcription elongation from RNA polym…		KEGG:hsa:114770
TRINITY_DN95384_c0_g1	6.83388	5.38393	470.824	2.12059e-104	9.36566e-101	UP	0.372056	1.07915	88.375	76.4866	4.36	11.54	1019.7	692.14	GSTXA_TOBAC	Probable glutathione S-transferase parA	56-712	1-219	69.863	8.42e-112	Eukaryota; Viridiplantae; Streptophyta; Embryophyta; Tracheophyta; Spermatophyta; Magnoliopsida; eudicotyledons; Gunneridae; Pentapetalae; asterids; lamiids; Solanales; Solanaceae; Nicotianoideae; Nicotianeae; Nicotiana	GSTXA_TOBAC	Probable glutathione S-transferase parA	1-219	1-219	69.863	2.78e-113	Eukaryota; Viridiplantae; Streptophyta; Embryophyta; Tracheophyta; Spermatophyta; Magnoliopsida; eudicotyledons; Gunneridae; Pentapetalae; asterids; lamiids; Solanales; Solanaceae; Nicotianoideae; Nicotianeae; Nicotiana	PF02798.22; GST_N; Glutathione S-transferase, N-terminal domain; 7-77; E:1.4e-15`PF13417.8; GST_N_3; Glutathione S-transferase, N-terminal domain; 13-77; E:1.4e-11`PF13409.8; GST_N_2; Glutathione S-transferase, N-terminal domain; 14-77; E:7.5e-07`PF00043.27; GST_C; Glutathione S-transferase, C-terminal domain; 122-193; E:3e-09`PF13410.8; GST_C_2; Glutathione S-transferase, C-terminal domain; 126-…		GO:0005737, cellular_component, cytoplasm; GO:0004364, molecular_function, glutathione transferase activity; GO:0009734, biological_process, auxin-activated signaling pathway; GO:0006749, biological_process, glutathione metabolic process	GO:0005737, cellular_component, cytoplasm; GO:0004364, molecular_function, glutathione transferase activity; GO:0009734, biological_process, auxin-activated signaling pathway; GO:0006749, biological_process, glutathione metabolic process	GO:0005515, molecular_function, protein binding; GO:0006749, biological_process, glutathione metabolic process	KEGG:nta:107772524
TRINITY_DN728_c0_g2	-6.14848	5.51711	461.038	2.857e-102	1.15666e-98	DOWN	89.7995	90.1499	1.55482	0.8929	1052.33	964.03	17.94	8.08	CESA7_ARATH	Cellulose synthase A catalytic subunit 7 [UDP-forming] {ECO:0000303|PubMed:11178255, ECO:0000303|PubMed:12805608}	288-728	1-147	82.313	3.14e-64	Eukaryota; Viridiplantae; Streptophyta; Embryophyta; Tracheophyta; Spermatophyta; Magnoliopsida; eudicotyledons; Gunneridae; Pentapetalae; rosids; malvids; Brassicales; Brassicaceae; Camelineae; Arabidopsis	CESA7_ARATH	Cellulose synthase A catalytic subunit 7 [UDP-forming] {ECO:0000303|PubMed:11178255, ECO:0000303|PubMed:12805608}	1-147	1-147	82.313	2.24e-76	Eukaryota; Viridiplantae; Streptophyta; Embryophyta; Tracheophyta; Spermatophyta; Magnoliopsida; eudicotyledons; Gunneridae; Pentapetalae; rosids; malvids; Brassicales; Brassicaceae; Camelineae; Arabidopsis	PF14569.8; zf-UDP; Zinc-binding RING-finger; 27-104; E:6.1e-42`PF14570.8; zf-RING_4; RING/Ubox like zinc-binding domain; 37-87; E:1.9e-06		GO:0010330, cellular_component, cellulose synthase complex; GO:0009507, cellular_component, chloroplast; GO:0016021, cellular_component, integral component of membrane; GO:0005886, cellular_component, plasma membrane; GO:0005802, cellular_component, trans-Golgi network; GO:0016760, molecular_function, cellulose synthase (UDP-forming) activity; GO:0016759, molecular_function, cellulose synthase ac…	GO:0010330, cellular_component, cellulose synthase complex; GO:0009507, cellular_component, chloroplast; GO:0016021, cellular_component, integral component of membrane; GO:0005886, cellular_component, plasma membrane; GO:0005802, cellular_component, trans-Golgi network; GO:0016760, molecular_function, cellulose synthase (UDP-forming) activity; GO:0016759, molecular_function, cellulose synthase ac…		KEGG:ath:AT5G17420
TRINITY_DN16757_c0_g1	-6.01447	5.6146	455.092	5.62281e-101	2.10129e-97	DOWN	91.7008	100.578	1.58689	1.34045	1074.61	1075.54	18.31	12.13	LRX4_ARATH	Leucine-rich repeat extensin-like protein 4	354-1343	71-396	55.891	7.84e-129	Eukaryota; Viridiplantae; Streptophyta; Embryophyta; Tracheophyta; Spermatophyta; Magnoliopsida; eudicotyledons; Gunneridae; Pentapetalae; rosids; malvids; Brassicales; Brassicaceae; Camelineae; Arabidopsis	LRX4_ARATH	Leucine-rich repeat extensin-like protein 4	99-429	70-396	55.723	2.02e-131	Eukaryota; Viridiplantae; Streptophyta; Embryophyta; Tracheophyta; Spermatophyta; Magnoliopsida; eudicotyledons; Gunneridae; Pentapetalae; rosids; malvids; Brassicales; Brassicaceae; Camelineae; Arabidopsis	PF08263.14; LRRNT_2; Leucine rich repeat N-terminal domain; 108-141; E:0.017`PF13855.8; LRR_8; Leucine rich repeat; 177-234; E:1.2e-07`PF00560.35; LRR_1; Leucine Rich Repeat; 180-198; E:1200`PF13516.8; LRR_6; Leucine Rich repeat; 199-210; E:250`PF00560.35; LRR_1; Leucine Rich Repeat; 201-213; E:68`PF13516.8; LRR_6; Leucine Rich repeat; 222-236; E:4.9`PF00560.35; LRR_1; Leucine Rich Repeat; 224-24…		GO:0005618, cellular_component, cell wall; GO:0005576, cellular_component, extracellular region; GO:0009505, cellular_component, plant-type cell wall; GO:0009506, cellular_component, plasmodesma; GO:0005199, molecular_function, structural constituent of cell wall; GO:0071555, biological_process, cell wall organization	GO:0005618, cellular_component, cell wall; GO:0005576, cellular_component, extracellular region; GO:0009505, cellular_component, plant-type cell wall; GO:0009506, cellular_component, plasmodesma; GO:0005199, molecular_function, structural constituent of cell wall; GO:0071555, biological_process, cell wall organization	GO:0005515, molecular_function, protein binding	KEGG:ath:AT3G24480
TRINITY_DN2098_c0_g1	-8.39826	6.98895	453.345	1.34963e-100	4.68342e-97	DOWN	304.894	200.907	0.611007	0.8929	3572.95	2148.43	7.05	8.08	FLA12_ARATH	Fasciclin-like arabinogalactan protein 12	848-423	42-183	55.944	7.91e-42	Eukaryota; Viridiplantae; Streptophyta; Embryophyta; Tracheophyta; Spermatophyta; Magnoliopsida; eudicotyledons; Gunneridae; Pentapetalae; rosids; malvids; Brassicales; Brassicaceae; Camelineae; Arabidopsis	FLA11_ARATH	Fasciclin-like arabinogalactan protein 11	1-232	1-203	40	2.57e-46	Eukaryota; Viridiplantae; Streptophyta; Embryophyta; Tracheophyta; Spermatophyta; Magnoliopsida; eudicotyledons; Gunneridae; Pentapetalae; rosids; malvids; Brassicales; Brassicaceae; Camelineae; Arabidopsis	PF02469.24; Fasciclin; Fasciclin domain; 75-209; E:1.3e-18		GO:0031225, cellular_component, anchored component of membrane; GO:0005886, cellular_component, plasma membrane; GO:0009834, biological_process, plant-type secondary cell wall biogenesis	GO:0031225, cellular_component, anchored component of membrane; GO:0005886, cellular_component, plasma membrane; GO:0009834, biological_process, plant-type secondary cell wall biogenesis		KEGG:ath:AT5G03170
TRINITY_DN26096_c0_g1	-6.25972	7.27612	449.927	7.48155e-100	2.42312e-96	DOWN	272.044	339.311	4.66445	3.19919	3187.99	3628.47	53.82	28.95	SUN1_CAEEL	Sun domain-containing protein 1	508-359	82-131	36	4.8	Eukaryota; Metazoa; Ecdysozoa; Nematoda; Chromadorea; Rhabditida; Rhabditina; Rhabditomorpha; Rhabditoidea; Rhabditidae; Peloderinae; Caenorhabditis										GO:0016021, cellular_component, integral component of membrane; GO:0034993, cellular_component, meiotic nuclear membrane microtubule tethering complex; GO:0005635, cellular_component, nuclear envelope; GO:0031965, cellular_component, nuclear membrane; GO:0043495, molecular_function, protein-membrane adaptor activity; GO:0051642, biological_process, centrosome localization; GO:0009792, biological_…			KEGG:cel:CELE_F57B1.2
TRINITY_DN6874_c0_g1	5.24098	7.60464	446.814	3.55988e-99	1.08091e-95	UP	11.2479	8.73323	387.151	370.706	131.81	93.39	4467.07	3354.58	PHI1_TOBAC	Protein PHOSPHATE-INDUCED 1 {ECO:0000303|PubMed:10189698}	1575-628	1-313	71.698	1.72e-151	Eukaryota; Viridiplantae; Streptophyta; Embryophyta; Tracheophyta; Spermatophyta; Magnoliopsida; eudicotyledons; Gunneridae; Pentapetalae; asterids; lamiids; Solanales; Solanaceae; Nicotianoideae; Nicotianeae; Nicotiana	PHI1_TOBAC	Protein PHOSPHATE-INDUCED 1 {ECO:0000303|PubMed:10189698}	63-378	1-313	72.1	4.03e-162	Eukaryota; Viridiplantae; Streptophyta; Embryophyta; Tracheophyta; Spermatophyta; Magnoliopsida; eudicotyledons; Gunneridae; Pentapetalae; asterids; lamiids; Solanales; Solanaceae; Nicotianoideae; Nicotianeae; Nicotiana	PF04674.14; Phi_1; Phosphate-induced protein 1 conserved region; 99-377; E:8.9e-124		GO:0048046, cellular_component, apoplast; GO:0005615, cellular_component, extracellular space	GO:0048046, cellular_component, apoplast; GO:0005615, cellular_component, extracellular space		KEGG:nta:107822731
TRINITY_DN1217_c0_g2	5.15054	7.42899	442.787	2.679e-98	7.65595e-95	UP	9.46354	9.37006	350.647	319.109	110.9	100.2	4045.88	2887.67	HSP11_DAUCA	17.8 kDa class I heat shock protein	352-753	1-134	81.481	1.02e-53	Eukaryota; Viridiplantae; Streptophyta; Embryophyta; Tracheophyta; Spermatophyta; Magnoliopsida; eudicotyledons; Gunneridae; Pentapetalae; asterids; campanulids; Apiales; Apiaceae; Apioideae; Scandiceae; Daucinae; Daucus; Daucus sect. Daucus	HSP11_SOYBN	17.3 kDa class I heat shock protein	1-157	1-153	74.522	3.62e-83	Eukaryota; Viridiplantae; Streptophyta; Embryophyta; Tracheophyta; Spermatophyta; Magnoliopsida; eudicotyledons; Gunneridae; Pentapetalae; rosids; fabids; Fabales; Fabaceae; Papilionoideae; 50 kb inversion clade; NPAAA clade; indigoferoid/millettioid clade; Phaseoleae; Glycine; Glycine subgen. Soja	PF04969.18; CS; CS domain; 51-142; E:0.029`PF00011.23; HSP20; Hsp20/alpha crystallin family; 53-155; E:1.8e-29`PF17886.3; ArsA_HSP20; HSP20-like domain found in ArsA; 62-139; E:1.8e-07		GO:0005737, cellular_component, cytoplasm	GO:0005737, cellular_component, cytoplasm; GO:0043621, molecular_function, protein self-association; GO:0051082, molecular_function, unfolded protein binding; GO:0051259, biological_process, protein complex oligomerization; GO:0006457, biological_process, protein folding; GO:0009408, biological_process, response to heat; GO:0042542, biological_process, response to hydrogen peroxide; GO:0009651, b…		KEGG:gmx:100526870
TRINITY_DN19375_c0_g1	-5.96578	6.39695	431.166	9.06176e-96	2.44577e-92	DOWN	174.947	156.108	2.83143	2.41017	2050.15	1669.36	32.67	21.81	CESA8_ARATH	Cellulose synthase A catalytic subunit 8 [UDP-forming]	180-2522	1-791	78.689	0	Eukaryota; Viridiplantae; Streptophyta; Embryophyta; Tracheophyta; Spermatophyta; Magnoliopsida; eudicotyledons; Gunneridae; Pentapetalae; rosids; malvids; Brassicales; Brassicaceae; Camelineae; Arabidopsis	CESA8_ARATH	Cellulose synthase A catalytic subunit 8 [UDP-forming]	1-781	1-791	79.319	0	Eukaryota; Viridiplantae; Streptophyta; Embryophyta; Tracheophyta; Spermatophyta; Magnoliopsida; eudicotyledons; Gunneridae; Pentapetalae; rosids; malvids; Brassicales; Brassicaceae; Camelineae; Arabidopsis	PF14569.8; zf-UDP; Zinc-binding RING-finger; 4-64; E:9.4e-15`PF03552.16; Cellulose_synt; Cellulose synthase; 257-786; E:5.3e-298`PF13632.8; Glyco_trans_2_3; Glycosyl transferase family group 2; 664-766; E:1.7e-06		GO:0005618, cellular_component, cell wall; GO:0016021, cellular_component, integral component of membrane; GO:0005886, cellular_component, plasma membrane; GO:0005802, cellular_component, trans-Golgi network; GO:0016760, molecular_function, cellulose synthase (UDP-forming) activity; GO:0016759, molecular_function, cellulose synthase activity; GO:0046872, molecular_function, metal ion binding; GO:…	GO:0005618, cellular_component, cell wall; GO:0016021, cellular_component, integral component of membrane; GO:0005886, cellular_component, plasma membrane; GO:0005802, cellular_component, trans-Golgi network; GO:0016760, molecular_function, cellulose synthase (UDP-forming) activity; GO:0016759, molecular_function, cellulose synthase activity; GO:0046872, molecular_function, metal ion binding; GO:…	GO:0016760, molecular_function, cellulose synthase (UDP-forming) activity; GO:0030244, biological_process, cellulose biosynthetic process; GO:0016020, cellular_component, membrane	KEGG:ath:AT4G18780
TRINITY_DN1158_c0_g1	-6.40872	6.07651	426.522	9.28652e-95	2.37452e-91	DOWN	121.046	145.032	1.67269	1.41228	1418.5	1550.92	19.3	12.78	BAG4_ARATH	BAG family molecular chaperone regulator 4	799-1404	70-269	42.079	1.51e-35	Eukaryota; Viridiplantae; Streptophyta; Embryophyta; Tracheophyta; Spermatophyta; Magnoliopsida; eudicotyledons; Gunneridae; Pentapetalae; rosids; malvids; Brassicales; Brassicaceae; Camelineae; Arabidopsis	BAG4_ARATH	BAG family molecular chaperone regulator 4	3-204	70-269	42.079	4.52e-41	Eukaryota; Viridiplantae; Streptophyta; Embryophyta; Tracheophyta; Spermatophyta; Magnoliopsida; eudicotyledons; Gunneridae; Pentapetalae; rosids; malvids; Brassicales; Brassicaceae; Camelineae; Arabidopsis	PF02179.18; BAG; BAG domain; 77-151; E:8.9e-12		GO:0005737, cellular_component, cytoplasm; GO:0005829, cellular_component, cytosol; GO:0005783, cellular_component, endoplasmic reticulum; GO:0070971, cellular_component, endoplasmic reticulum exit site; GO:0000774, molecular_function, adenyl-nucleotide exchange factor activity; GO:0051087, molecular_function, chaperone binding; GO:0031072, molecular_function, heat shock protein binding; GO:00432…	GO:0005737, cellular_component, cytoplasm; GO:0005829, cellular_component, cytosol; GO:0005783, cellular_component, endoplasmic reticulum; GO:0070971, cellular_component, endoplasmic reticulum exit site; GO:0000774, molecular_function, adenyl-nucleotide exchange factor activity; GO:0051087, molecular_function, chaperone binding; GO:0031072, molecular_function, heat shock protein binding; GO:00432…	GO:0051087, molecular_function, chaperone binding	KEGG:ath:AT3G51780
TRINITY_DN14592_c1_g2	-6.47326	6.67923	423.412	4.41314e-94	1.072e-90	DOWN	203.975	200.767	3.02383	1.38134	2390.31	2146.93	34.89	12.5	RUAP_SOYBN	RuBisCO-associated protein	74-841	1-258	36.531	5.44e-35	Eukaryota; Viridiplantae; Streptophyta; Embryophyta; Tracheophyta; Spermatophyta; Magnoliopsida; eudicotyledons; Gunneridae; Pentapetalae; rosids; fabids; Fabales; Fabaceae; Papilionoideae; 50 kb inversion clade; NPAAA clade; indigoferoid/millettioid clade; Phaseoleae; Glycine; Glycine subgen. Soja	RUAP_SOYBN	RuBisCO-associated protein	1-256	1-258	36.531	1.17e-41	Eukaryota; Viridiplantae; Streptophyta; Embryophyta; Tracheophyta; Spermatophyta; Magnoliopsida; eudicotyledons; Gunneridae; Pentapetalae; rosids; fabids; Fabales; Fabaceae; Papilionoideae; 50 kb inversion clade; NPAAA clade; indigoferoid/millettioid clade; Phaseoleae; Glycine; Glycine subgen. Soja	PF00704.30; Glyco_hydro_18; Glycosyl hydrolases family 18; 65-235; E:4.7e-11		GO:0016798, molecular_function, hydrolase activity, acting on glycosyl bonds; GO:0005975, biological_process, carbohydrate metabolic process	GO:0016798, molecular_function, hydrolase activity, acting on glycosyl bonds; GO:0005975, biological_process, carbohydrate metabolic process	GO:0005975, biological_process, carbohydrate metabolic process	KEGG:gmx:547969
TRINITY_DN4153_c0_g1	-7.39957	7.14552	415.38	2.47173e-92	5.71818e-89	DOWN	343.512	218.74	1.72642	1.5681	4025.5	2339.13	19.92	14.19								FHAB_BORPE	Filamentous hemagglutinin	206-389	3278-3466	28.293	3.49e-11	Bacteria; Proteobacteria; Betaproteobacteria; Burkholderiales; Alcaligenaceae; Bordetella		COG3064; Cell envelope integrity inner membrane protein TolA`COG3210; filamentous hemagglutinin family outer membrane protein`COG4223; phage Tail Protein		GO:0009986, cellular_component, cell surface		KEGG:bpe:BP1879
TRINITY_DN19968_c0_g1	-4.71044	7.81652	415.215	2.68505e-92	5.92933e-89	DOWN	405.984	461.878	17.4263	15.6445	4757.59	4939.16	201.07	141.57	METE1_ARATH	5-methyltetrahydropteroyltriglutamate--homocysteine methyltransferase 1	403-2	382-515	91.791	9.34e-82	Eukaryota; Viridiplantae; Streptophyta; Embryophyta; Tracheophyta; Spermatophyta; Magnoliopsida; eudicotyledons; Gunneridae; Pentapetalae; rosids; malvids; Brassicales; Brassicaceae; Camelineae; Arabidopsis	METE1_ARATH	5-methyltetrahydropteroyltriglutamate--homocysteine methyltransferase 1	2-135	382-515	91.791	8.4e-82	Eukaryota; Viridiplantae; Streptophyta; Embryophyta; Tracheophyta; Spermatophyta; Magnoliopsida; eudicotyledons; Gunneridae; Pentapetalae; rosids; malvids; Brassicales; Brassicaceae; Camelineae; Arabidopsis	PF12245.10; Big_3_2; Bacterial Ig-like domain; 15-62; E:0.13`PF01717.20; Meth_synt_2; Cobalamin-independent synthase, Catalytic domain; 52-135; E:2.3e-34		GO:0048046, cellular_component, apoplast; GO:0009507, cellular_component, chloroplast; GO:0009570, cellular_component, chloroplast stroma; GO:0005829, cellular_component, cytosol; GO:0005576, cellular_component, extracellular region; GO:0005777, cellular_component, peroxisome; GO:0005886, cellular_component, plasma membrane; GO:0009506, cellular_component, plasmodesma; GO:0005774, cellular_compon…	GO:0048046, cellular_component, apoplast; GO:0009507, cellular_component, chloroplast; GO:0009570, cellular_component, chloroplast stroma; GO:0005829, cellular_component, cytosol; GO:0005576, cellular_component, extracellular region; GO:0005777, cellular_component, peroxisome; GO:0005886, cellular_component, plasma membrane; GO:0009506, cellular_component, plasmodesma; GO:0005774, cellular_compon…	GO:0003871, molecular_function, 5-methyltetrahydropteroyltriglutamate-homocysteine S-methyltransferase activity; GO:0008270, molecular_function, zinc ion binding; GO:0009086, biological_process, methionine biosynthetic process	KEGG:ath:AT5G17920
TRINITY_DN2346_c0_g1	-5.62984	6.80503	412.172	1.23391e-91	2.60634e-88	DOWN	201.255	236.423	4.36458	4.45676	2358.44	2528.22	50.36	40.33	FLA11_ARATH	Fasciclin-like arabinogalactan protein 11	845-396	28-178	69.536	5.94e-55	Eukaryota; Viridiplantae; Streptophyta; Embryophyta; Tracheophyta; Spermatophyta; Magnoliopsida; eudicotyledons; Gunneridae; Pentapetalae; rosids; malvids; Brassicales; Brassicaceae; Camelineae; Arabidopsis	FLA11_ARATH	Fasciclin-like arabinogalactan protein 11	16-220	1-197	60.194	1.03e-79	Eukaryota; Viridiplantae; Streptophyta; Embryophyta; Tracheophyta; Spermatophyta; Magnoliopsida; eudicotyledons; Gunneridae; Pentapetalae; rosids; malvids; Brassicales; Brassicaceae; Camelineae; Arabidopsis	PF02469.24; Fasciclin; Fasciclin domain; 65-199; E:1.8e-21		GO:0031225, cellular_component, anchored component of membrane; GO:0005886, cellular_component, plasma membrane; GO:0009834, biological_process, plant-type secondary cell wall biogenesis	GO:0031225, cellular_component, anchored component of membrane; GO:0005886, cellular_component, plasma membrane; GO:0009834, biological_process, plant-type secondary cell wall biogenesis		KEGG:ath:AT5G03170
TRINITY_DN97276_c0_g1	-7.59773	4.83679	411.458	1.76463e-91	3.57205e-88	DOWN	57.3956	55.562	0.247003	0.321577	672.6	594.16	2.85	2.91	FLA11_ARATH	Fasciclin-like arabinogalactan protein 11	1024-581	36-185	64.667	1.21e-46	Eukaryota; Viridiplantae; Streptophyta; Embryophyta; Tracheophyta; Spermatophyta; Magnoliopsida; eudicotyledons; Gunneridae; Pentapetalae; rosids; malvids; Brassicales; Brassicaceae; Camelineae; Arabidopsis	FLA11_ARATH	Fasciclin-like arabinogalactan protein 11	54-251	7-203	59.5	5.52e-67	Eukaryota; Viridiplantae; Streptophyta; Embryophyta; Tracheophyta; Spermatophyta; Magnoliopsida; eudicotyledons; Gunneridae; Pentapetalae; rosids; malvids; Brassicales; Brassicaceae; Camelineae; Arabidopsis	PF02469.24; Fasciclin; Fasciclin domain; 94-227; E:1.1e-19		GO:0031225, cellular_component, anchored component of membrane; GO:0005886, cellular_component, plasma membrane; GO:0009834, biological_process, plant-type secondary cell wall biogenesis	GO:0031225, cellular_component, anchored component of membrane; GO:0005886, cellular_component, plasma membrane; GO:0009834, biological_process, plant-type secondary cell wall biogenesis		KEGG:ath:AT5G03170
TRINITY_DN1710_c0_g1	-8.10939	4.93	411.33	1.88228e-91	3.65781e-88	DOWN	66.4974	54.2341	0.182002	0.238696	779.26	579.96	2.1	2.16	WDR25_MOUSE	WD repeat-containing protein 25	661-584	229-254	42.308	1.8	Eukaryota; Metazoa; Chordata; Craniata; Vertebrata; Euteleostomi; Mammalia; Eutheria; Euarchontoglires; Glires; Rodentia; Myomorpha; Muroidea; Muridae; Murinae; Mus; Mus													KEGG:mmu:212198
TRINITY_DN4911_c2_g1	-5.75278	5.36441	410.379	3.03195e-91	5.66532e-88	DOWN	77.8724	83.2626	1.95176	0.913896	912.56	890.38	22.52	8.27	SIA1_YEAST	Protein SIA1	497-408	519-550	46.875	6.7	Eukaryota; Fungi; Dikarya; Ascomycota; Saccharomycotina; Saccharomycetes; Saccharomycetales; Saccharomycetaceae; Saccharomyces										GO:0016788, molecular_function, hydrolase activity, acting on ester bonds; GO:0004721, molecular_function, phosphoprotein phosphatase activity; GO:1902600, biological_process, proton transmembrane transport			KEGG:sce:YOR137C
TRINITY_DN14987_c0_g1	-5.63998	6.41026	408.051	9.73398e-91	1.75147e-87	DOWN	158.666	174.06	2.99177	3.70863	1859.35	1861.33	34.52	33.56	FLA11_ARATH	Fasciclin-like arabinogalactan protein 11	703-1152	34-185	62.5	4.3e-52	Eukaryota; Viridiplantae; Streptophyta; Embryophyta; Tracheophyta; Spermatophyta; Magnoliopsida; eudicotyledons; Gunneridae; Pentapetalae; rosids; malvids; Brassicales; Brassicaceae; Camelineae; Arabidopsis	FLA11_ARATH	Fasciclin-like arabinogalactan protein 11	23-214	21-203	56.186	2.11e-62	Eukaryota; Viridiplantae; Streptophyta; Embryophyta; Tracheophyta; Spermatophyta; Magnoliopsida; eudicotyledons; Gunneridae; Pentapetalae; rosids; malvids; Brassicales; Brassicaceae; Camelineae; Arabidopsis	PF02469.24; Fasciclin; Fasciclin domain; 58-191; E:4.3e-20		GO:0031225, cellular_component, anchored component of membrane; GO:0005886, cellular_component, plasma membrane; GO:0009834, biological_process, plant-type secondary cell wall biogenesis	GO:0031225, cellular_component, anchored component of membrane; GO:0005886, cellular_component, plasma membrane; GO:0009834, biological_process, plant-type secondary cell wall biogenesis		KEGG:ath:AT5G03170
TRINITY_DN970_c0_g1	-5.54393	6.41416	404.502	5.76749e-90	1.0007e-86	DOWN	157.158	176.067	3.53864	3.58376	1841.68	1882.8	40.83	32.43	LAC2_ARATH	Laccase-2	287-1816	26-531	69.201	0	Eukaryota; Viridiplantae; Streptophyta; Embryophyta; Tracheophyta; Spermatophyta; Magnoliopsida; eudicotyledons; Gunneridae; Pentapetalae; rosids; malvids; Brassicales; Brassicaceae; Camelineae; Arabidopsis	LAC2_ARATH	Laccase-2	12-546	9-531	67.286	0	Eukaryota; Viridiplantae; Streptophyta; Embryophyta; Tracheophyta; Spermatophyta; Magnoliopsida; eudicotyledons; Gunneridae; Pentapetalae; rosids; malvids; Brassicales; Brassicaceae; Camelineae; Arabidopsis	PF07732.17; Cu-oxidase_3; Multicopper oxidase; 49-160; E:5.1e-39`PF00394.24; Cu-oxidase; Multicopper oxidase; 173-323; E:6.7e-38`PF07731.16; Cu-oxidase_2; Multicopper oxidase; 452-547; E:2e-27		GO:0048046, cellular_component, apoplast; GO:0005507, molecular_function, copper ion binding; GO:0052716, molecular_function, hydroquinone:oxygen oxidoreductase activity; GO:0016491, molecular_function, oxidoreductase activity; GO:0046274, biological_process, lignin catabolic process; GO:0080022, biological_process, primary root development; GO:0009414, biological_process, response to water depri…	GO:0048046, cellular_component, apoplast; GO:0005507, molecular_function, copper ion binding; GO:0052716, molecular_function, hydroquinone:oxygen oxidoreductase activity; GO:0016491, molecular_function, oxidoreductase activity; GO:0046274, biological_process, lignin catabolic process; GO:0080022, biological_process, primary root development; GO:0009414, biological_process, response to water depri…	GO:0005507, molecular_function, copper ion binding; GO:0055114, biological_process, obsolete oxidation-reduction process; GO:0016491, molecular_function, oxidoreductase activity	KEGG:ath:AT2G29130
TRINITY_DN3864_c1_g1	12.2678	4.84891	401.648	2.41119e-89	3.90468e-86	UP	0	0	63.9243	50.6312	0	0	737.58	458.17	POLN_EEVV3	Polyprotein P1234	58-234	40-96	25.424	4	Viruses; Riboviria; Orthornavirae; Kitrinoviricota; Alsuviricetes; Martellivirales; Togaviridae; Alphavirus										GO:0044162, cellular_component, host cell cytoplasmic vesicle membrane; GO:0044176, cellular_component, host cell filopodium; GO:0042025, cellular_component, host cell nucleus; GO:0020002, cellular_component, host cell plasma membrane; GO:0016020, cellular_component, membrane; GO:0005524, molecular_function, ATP binding; GO:0008234, molecular_function, cysteine-type peptidase activity; GO:0005525…
TRINITY_DN5294_c0_g1	-7.04724	4.86912	401.667	2.38818e-89	3.90468e-86	DOWN	58.3403	56.9769	0.622274	0.176812	683.67	609.29	7.18	1.6	IQD10_ARATH	Protein IQ-DOMAIN 10 {ECO:0000303|PubMed:16368012}	373-909	45-223	58.659	1.64e-72	Eukaryota; Viridiplantae; Streptophyta; Embryophyta; Tracheophyta; Spermatophyta; Magnoliopsida; eudicotyledons; Gunneridae; Pentapetalae; rosids; malvids; Brassicales; Brassicaceae; Camelineae; Arabidopsis	IQD10_ARATH	Protein IQ-DOMAIN 10 {ECO:0000303|PubMed:16368012}	1-228	1-223	50.439	1.95e-76	Eukaryota; Viridiplantae; Streptophyta; Embryophyta; Tracheophyta; Spermatophyta; Magnoliopsida; eudicotyledons; Gunneridae; Pentapetalae; rosids; malvids; Brassicales; Brassicaceae; Camelineae; Arabidopsis	PF00612.29; IQ; IQ calmodulin-binding motif; 57-73; E:0.0061				GO:0005515, molecular_function, protein binding	KEGG:ath:AT3G15050
TRINITY_DN12124_c0_g4	-5.3853	6.80307	400.589	4.10038e-89	6.42596e-86	DOWN	217.187	218.374	5.75907	4.57059	2545.14	2335.21	66.45	41.36	CESA7_ARATH	Cellulose synthase A catalytic subunit 7 [UDP-forming] {ECO:0000303|PubMed:11178255, ECO:0000303|PubMed:12805608}	348-1	843-958	92.241	2.17e-61	Eukaryota; Viridiplantae; Streptophyta; Embryophyta; Tracheophyta; Spermatophyta; Magnoliopsida; eudicotyledons; Gunneridae; Pentapetalae; rosids; malvids; Brassicales; Brassicaceae; Camelineae; Arabidopsis	CESA7_ARATH	Cellulose synthase A catalytic subunit 7 [UDP-forming] {ECO:0000303|PubMed:11178255, ECO:0000303|PubMed:12805608}	1-116	843-958	92.241	4.09e-72	Eukaryota; Viridiplantae; Streptophyta; Embryophyta; Tracheophyta; Spermatophyta; Magnoliopsida; eudicotyledons; Gunneridae; Pentapetalae; rosids; malvids; Brassicales; Brassicaceae; Camelineae; Arabidopsis	PF03552.16; Cellulose_synt; Cellulose synthase; 3-116; E:7e-59		GO:0010330, cellular_component, cellulose synthase complex; GO:0009507, cellular_component, chloroplast; GO:0016021, cellular_component, integral component of membrane; GO:0005886, cellular_component, plasma membrane; GO:0005802, cellular_component, trans-Golgi network; GO:0016760, molecular_function, cellulose synthase (UDP-forming) activity; GO:0016759, molecular_function, cellulose synthase ac…	GO:0010330, cellular_component, cellulose synthase complex; GO:0009507, cellular_component, chloroplast; GO:0016021, cellular_component, integral component of membrane; GO:0005886, cellular_component, plasma membrane; GO:0005802, cellular_component, trans-Golgi network; GO:0016760, molecular_function, cellulose synthase (UDP-forming) activity; GO:0016759, molecular_function, cellulose synthase ac…	GO:0016760, molecular_function, cellulose synthase (UDP-forming) activity; GO:0030244, biological_process, cellulose biosynthetic process; GO:0016020, cellular_component, membrane	KEGG:ath:AT5G17420
TRINITY_DN9348_c0_g1	-5.51678	5.4181	400.248	4.8627e-89	7.3825e-86	DOWN	76.1521	90.4631	1.70475	1.93167	892.4	967.38	19.67	17.48	GUX1_ARATH	UDP-glucuronate:xylan alpha-glucuronosyltransferase 1	2342-462	17-654	68.38	0	Eukaryota; Viridiplantae; Streptophyta; Embryophyta; Tracheophyta; Spermatophyta; Magnoliopsida; eudicotyledons; Gunneridae; Pentapetalae; rosids; malvids; Brassicales; Brassicaceae; Camelineae; Arabidopsis	GUX1_ARATH	UDP-glucuronate:xylan alpha-glucuronosyltransferase 1	13-639	17-654	68.38	0	Eukaryota; Viridiplantae; Streptophyta; Embryophyta; Tracheophyta; Spermatophyta; Magnoliopsida; eudicotyledons; Gunneridae; Pentapetalae; rosids; malvids; Brassicales; Brassicaceae; Camelineae; Arabidopsis	PF01501.22; Glyco_transf_8; Glycosyl transferase family 8; 312-519; E:8.3e-12		GO:0005794, cellular_component, Golgi apparatus; GO:0000139, cellular_component, Golgi membrane; GO:0016021, cellular_component, integral component of membrane; GO:0015020, molecular_function, glucuronosyltransferase activity; GO:0080116, molecular_function, glucuronoxylan glucuronosyltransferase activity; GO:0046872, molecular_function, metal ion binding; GO:0016757, molecular_function, glycosyl…	GO:0005794, cellular_component, Golgi apparatus; GO:0000139, cellular_component, Golgi membrane; GO:0016021, cellular_component, integral component of membrane; GO:0015020, molecular_function, glucuronosyltransferase activity; GO:0080116, molecular_function, glucuronoxylan glucuronosyltransferase activity; GO:0046872, molecular_function, metal ion binding; GO:0016757, molecular_function, glycosyl…	GO:0016757, molecular_function, glycosyltransferase activity	KEGG:ath:AT3G18660
TRINITY_DN5100_c0_g2	-5.45965	6.75198	395.915	4.2667e-88	6.28135e-85	DOWN	198.653	222.217	5.23299	4.24901	2327.95	2376.31	60.38	38.45	LAC11_ARATH	Laccase-11	324-1982	7-557	77.939	0	Eukaryota; Viridiplantae; Streptophyta; Embryophyta; Tracheophyta; Spermatophyta; Magnoliopsida; eudicotyledons; Gunneridae; Pentapetalae; rosids; malvids; Brassicales; Brassicaceae; Camelineae; Arabidopsis	LAC11_ARATH	Laccase-11	13-565	7-557	77.939	0	Eukaryota; Viridiplantae; Streptophyta; Embryophyta; Tracheophyta; Spermatophyta; Magnoliopsida; eudicotyledons; Gunneridae; Pentapetalae; rosids; malvids; Brassicales; Brassicaceae; Camelineae; Arabidopsis	PF07732.17; Cu-oxidase_3; Multicopper oxidase; 40-153; E:1.8e-43`PF00394.24; Cu-oxidase; Multicopper oxidase; 169-315; E:2.7e-43`PF07731.16; Cu-oxidase_2; Multicopper oxidase; 415-548; E:2e-40		GO:0048046, cellular_component, apoplast; GO:0005507, molecular_function, copper ion binding; GO:0052716, molecular_function, hydroquinone:oxygen oxidoreductase activity; GO:0016491, molecular_function, oxidoreductase activity; GO:0009809, biological_process, lignin biosynthetic process; GO:0046274, biological_process, lignin catabolic process	GO:0048046, cellular_component, apoplast; GO:0005507, molecular_function, copper ion binding; GO:0052716, molecular_function, hydroquinone:oxygen oxidoreductase activity; GO:0016491, molecular_function, oxidoreductase activity; GO:0009809, biological_process, lignin biosynthetic process; GO:0046274, biological_process, lignin catabolic process	GO:0005507, molecular_function, copper ion binding; GO:0055114, biological_process, obsolete oxidation-reduction process; GO:0016491, molecular_function, oxidoreductase activity	KEGG:ath:AT5G03260
TRINITY_DN51466_c0_g1	5.48913	5.13838	392.351	2.54749e-87	3.64006e-84	UP	1.54028	1.48967	71.077	66.068	18.05	15.93	820.11	597.86	GLGB_SHEFN	1,4-alpha-glucan branching enzyme GlgB {ECO:0000255|HAMAP-Rule:MF_00685}	242-535	399-493	26.471	3.4	Bacteria; Proteobacteria; Gammaproteobacteria; Alteromonadales; Shewanellaceae; Shewanella	INT5_DROME	Integrator complex subunit 5 {ECO:0000303|PubMed:21078872}	34-81	60-111	38.462	0.48	Eukaryota; Metazoa; Ecdysozoa; Arthropoda; Hexapoda; Insecta; Pterygota; Neoptera; Endopterygota; Diptera; Brachycera; Muscomorpha; Ephydroidea; Drosophilidae; Drosophila; Sophophora		COG0296; Catalyzes the formation of the alpha-1,6-glucosidic linkages in glycogen by scission of a 1,4-alpha-linked oligosaccharide from growing alpha-1,4-glucan chains and the subsequent attachment of the oligosaccharide to the alpha-1,6 position (By similarity)	GO:0003844, molecular_function, 1,4-alpha-glucan branching enzyme activity; GO:0102752, molecular_function, 1,4-alpha-glucan branching enzyme activity (using a glucosylated glycogenin as primer for glycogen synthesis); GO:0043169, molecular_function, cation binding; GO:0004553, molecular_function, hydrolase activity, hydrolyzing O-glycosyl compounds; GO:0005978, biological_process, glycogen biosy…	GO:0005737, cellular_component, cytoplasm; GO:0016021, cellular_component, integral component of membrane; GO:0032039, cellular_component, integrator complex; GO:0031965, cellular_component, nuclear membrane; GO:0005634, cellular_component, nucleus; GO:0003677, molecular_function, DNA binding; GO:0010628, biological_process, positive regulation of gene expression; GO:0045666, biological_process, …		KEGG:dme:Dmel_CG9591
TRINITY_DN2871_c2_g1	-5.51156	5.30665	391.084	4.80786e-87	6.67359e-84	DOWN	70.8417	83.3486	1.72642	1.62004	830.17	891.3	19.92	14.66	NEP1_NEPGR	Aspartic proteinase nepenthesin-1	1432-173	19-434	53.396	4.97e-140	Eukaryota; Viridiplantae; Streptophyta; Embryophyta; Tracheophyta; Spermatophyta; Magnoliopsida; eudicotyledons; Gunneridae; Pentapetalae; Caryophyllales; Nepenthaceae; Nepenthes	NEP1_NEPGR	Aspartic proteinase nepenthesin-1	66-496	8-434	52.968	3.2e-155	Eukaryota; Viridiplantae; Streptophyta; Embryophyta; Tracheophyta; Spermatophyta; Magnoliopsida; eudicotyledons; Gunneridae; Pentapetalae; Caryophyllales; Nepenthaceae; Nepenthes	PF00026.25; Asp; Eukaryotic aspartyl protease; 159-491; E:3.8e-20`PF14543.8; TAXi_N; Xylanase inhibitor N-terminal; 160-320; E:3.7e-51`PF14541.8; TAXi_C; Xylanase inhibitor C-terminal; 343-492; E:8.5e-31		GO:0005576, cellular_component, extracellular region; GO:0004190, molecular_function, aspartic-type endopeptidase activity	GO:0005576, cellular_component, extracellular region; GO:0004190, molecular_function, aspartic-type endopeptidase activity
TRINITY_DN102830_c0_g1	12.7991	5.38008	384.789	1.12826e-85	1.52258e-82	UP	0	0	63.1097	102.79	0	0	728.18	930.16								H2B2_YEAST	Histone H2B.2	25-74	1-56	35.714	0.47	Eukaryota; Fungi; Dikarya; Ascomycota; Saccharomycotina; Saccharomycetes; Saccharomycetales; Saccharomycetaceae; Saccharomyces				GO:0000786, cellular_component, nucleosome; GO:0031298, cellular_component, replication fork protection complex; GO:0003677, molecular_function, DNA binding; GO:0046982, molecular_function, protein heterodimerization activity; GO:0006333, biological_process, chromatin assembly or disassembly; GO:0006334, biological_process, nucleosome assembly		KEGG:sce:YBL002W
TRINITY_DN1171_c0_g1	-5.68499	6.33928	379.448	1.64141e-84	2.15521e-81	DOWN	143.149	173.855	3.38871	2.7008	1677.51	1859.14	39.1	24.44	UXT1_ARATH	UDP-xylose transporter 1 {ECO:0000312|EMBL:AKA88212.1}	383-895	1-171	84.211	3.66e-80	Eukaryota; Viridiplantae; Streptophyta; Embryophyta; Tracheophyta; Spermatophyta; Magnoliopsida; eudicotyledons; Gunneridae; Pentapetalae; rosids; malvids; Brassicales; Brassicaceae; Camelineae; Arabidopsis	UXT1_ARATH	UDP-xylose transporter 1 {ECO:0000312|EMBL:AKA88212.1}	1-171	1-171	84.211	1.34e-100	Eukaryota; Viridiplantae; Streptophyta; Embryophyta; Tracheophyta; Spermatophyta; Magnoliopsida; eudicotyledons; Gunneridae; Pentapetalae; rosids; malvids; Brassicales; Brassicaceae; Camelineae; Arabidopsis	PF03151.18; TPT; Triose-phosphate Transporter family; 20-171; E:1e-10		GO:0005783, cellular_component, endoplasmic reticulum; GO:0005789, cellular_component, endoplasmic reticulum membrane; GO:0005794, cellular_component, Golgi apparatus; GO:0000139, cellular_component, Golgi membrane; GO:0016021, cellular_component, integral component of membrane; GO:0015297, molecular_function, antiporter activity; GO:0005338, molecular_function, nucleotide-sugar transmembrane tra…	GO:0005783, cellular_component, endoplasmic reticulum; GO:0005789, cellular_component, endoplasmic reticulum membrane; GO:0005794, cellular_component, Golgi apparatus; GO:0000139, cellular_component, Golgi membrane; GO:0016021, cellular_component, integral component of membrane; GO:0015297, molecular_function, antiporter activity; GO:0005338, molecular_function, nucleotide-sugar transmembrane tra…		KEGG:ath:AT2G28315
TRINITY_DN5308_c0_g1	12.4663	5.04607	378.528	2.60319e-84	3.32811e-81	UP	0	0	78.2834	53.1452	0	0	903.26	480.92	CO6A3_CHICK	Collagen alpha-3(VI) chain	348-241	3087-3122	61.111	4.58e-08	Eukaryota; Metazoa; Chordata; Craniata; Vertebrata; Euteleostomi; Archelosauria; Archosauria; Dinosauria; Saurischia; Theropoda; Coelurosauria; Aves; Neognathae; Galloanserae; Galliformes; Phasianidae; Phasianinae; Gallus										GO:0005581, cellular_component, collagen trimer; GO:0062023, cellular_component, collagen-containing extracellular matrix; GO:0005615, cellular_component, extracellular space; GO:0004867, molecular_function, serine-type endopeptidase inhibitor activity; GO:0007155, biological_process, cell adhesion
TRINITY_DN16562_c0_g1	-4.78919	7.34974	372.441	5.50419e-83	6.85652e-80	DOWN	296.812	332.219	12.3857	10.2628	3478.24	3552.63	142.91	92.87	UCC1_ARATH	Uclacyanin 1 {ECO:0000303|PubMed:9761472}	767-426	8-121	42.609	1.98e-28	Eukaryota; Viridiplantae; Streptophyta; Embryophyta; Tracheophyta; Spermatophyta; Magnoliopsida; eudicotyledons; Gunneridae; Pentapetalae; rosids; malvids; Brassicales; Brassicaceae; Camelineae; Arabidopsis	UCC1_ARATH	Uclacyanin 1 {ECO:0000303|PubMed:9761472}	7-149	8-151	36.552	3.92e-32	Eukaryota; Viridiplantae; Streptophyta; Embryophyta; Tracheophyta; Spermatophyta; Magnoliopsida; eudicotyledons; Gunneridae; Pentapetalae; rosids; malvids; Brassicales; Brassicaceae; Camelineae; Arabidopsis	PF02298.19; Cu_bind_like; Plastocyanin-like domain; 34-114; E:3.8e-25		GO:0031225, cellular_component, anchored component of membrane; GO:0046658, cellular_component, anchored component of plasma membrane; GO:0009055, molecular_function, electron transfer activity; GO:0046872, molecular_function, metal ion binding	GO:0031225, cellular_component, anchored component of membrane; GO:0046658, cellular_component, anchored component of plasma membrane; GO:0009055, molecular_function, electron transfer activity; GO:0046872, molecular_function, metal ion binding	GO:0009055, molecular_function, electron transfer activity	KEGG:ath:AT2G32300
TRINITY_DN51920_c0_g1	-7.63463	6.68238	370.545	1.42403e-82	1.71388e-79	DOWN	253.372	154.661	1.16915	0.831016	2969.18	1653.89	13.49	7.52	PRD1_ARATH	Protein PUTATIVE RECOMBINATION INITIATION DEFECT 1 {ECO:0000303|PubMed:17762870}	2490-1483	968-1303	42.56	2.51e-88	Eukaryota; Viridiplantae; Streptophyta; Embryophyta; Tracheophyta; Spermatophyta; Magnoliopsida; eudicotyledons; Gunneridae; Pentapetalae; rosids; malvids; Brassicales; Brassicaceae; Camelineae; Arabidopsis	FLA11_ARATH	Fasciclin-like arabinogalactan protein 11	91-247	36-193	50.633	4.45e-45	Eukaryota; Viridiplantae; Streptophyta; Embryophyta; Tracheophyta; Spermatophyta; Magnoliopsida; eudicotyledons; Gunneridae; Pentapetalae; rosids; malvids; Brassicales; Brassicaceae; Camelineae; Arabidopsis	PF02469.24; Fasciclin; Fasciclin domain; 101-235; E:8.8e-18		GO:0005634, cellular_component, nucleus; GO:0003677, molecular_function, DNA binding; GO:0016787, molecular_function, hydrolase activity; GO:0042138, biological_process, meiotic DNA double-strand break formation	GO:0031225, cellular_component, anchored component of membrane; GO:0005886, cellular_component, plasma membrane; GO:0009834, biological_process, plant-type secondary cell wall biogenesis		KEGG:ath:AT5G03170
TRINITY_DN950_c1_g1	-5.43239	6.52305	370.514	1.4464e-82	1.71388e-79	DOWN	171.379	187.327	3.37831	5.00709	2008.33	2003.21	38.98	45.31	PIP14_ARATH	Probable aquaporin PIP1-4	742-1605	1-286	86.111	1.16e-180	Eukaryota; Viridiplantae; Streptophyta; Embryophyta; Tracheophyta; Spermatophyta; Magnoliopsida; eudicotyledons; Gunneridae; Pentapetalae; rosids; malvids; Brassicales; Brassicaceae; Camelineae; Arabidopsis	PIP14_ARATH	Probable aquaporin PIP1-4	1-288	1-286	86.111	0	Eukaryota; Viridiplantae; Streptophyta; Embryophyta; Tracheophyta; Spermatophyta; Magnoliopsida; eudicotyledons; Gunneridae; Pentapetalae; rosids; malvids; Brassicales; Brassicaceae; Camelineae; Arabidopsis	PF00230.22; MIP; Major intrinsic protein; 47-276; E:1.6e-85		GO:0005829, cellular_component, cytosol; GO:0016021, cellular_component, integral component of membrane; GO:0005886, cellular_component, plasma membrane; GO:0009506, cellular_component, plasmodesma; GO:0005773, cellular_component, vacuole; GO:0015250, molecular_function, water channel activity; GO:0009414, biological_process, response to water deprivation; GO:0006833, biological_process, water tr…	GO:0005829, cellular_component, cytosol; GO:0016021, cellular_component, integral component of membrane; GO:0005886, cellular_component, plasma membrane; GO:0009506, cellular_component, plasmodesma; GO:0005773, cellular_component, vacuole; GO:0015250, molecular_function, water channel activity; GO:0009414, biological_process, response to water deprivation; GO:0006833, biological_process, water tr…	GO:0015267, molecular_function, channel activity; GO:0055085, biological_process, transmembrane transport; GO:0016020, cellular_component, membrane	KEGG:ath:AT4G00430
TRINITY_DN3483_c0_g1	-5.16324	6.50531	368.236	4.53203e-82	5.24226e-79	DOWN	164.157	188.622	4.95479	4.86122	1923.7	2017.06	57.17	43.99	LAC4_ARATH	Laccase-4	2035-962	201-558	74.581	0	Eukaryota; Viridiplantae; Streptophyta; Embryophyta; Tracheophyta; Spermatophyta; Magnoliopsida; eudicotyledons; Gunneridae; Pentapetalae; rosids; malvids; Brassicales; Brassicaceae; Camelineae; Arabidopsis	LAC4_ARATH	Laccase-4	44-401	201-558	74.581	0	Eukaryota; Viridiplantae; Streptophyta; Embryophyta; Tracheophyta; Spermatophyta; Magnoliopsida; eudicotyledons; Gunneridae; Pentapetalae; rosids; malvids; Brassicales; Brassicaceae; Camelineae; Arabidopsis	PF00394.24; Cu-oxidase; Multicopper oxidase; 49-150; E:2.3e-32`PF07731.16; Cu-oxidase_2; Multicopper oxidase; 252-384; E:7.9e-41		GO:0048046, cellular_component, apoplast; GO:0009505, cellular_component, plant-type cell wall; GO:0005507, molecular_function, copper ion binding; GO:0052716, molecular_function, hydroquinone:oxygen oxidoreductase activity; GO:0016491, molecular_function, oxidoreductase activity; GO:0009809, biological_process, lignin biosynthetic process; GO:0046274, biological_process, lignin catabolic process…	GO:0048046, cellular_component, apoplast; GO:0009505, cellular_component, plant-type cell wall; GO:0005507, molecular_function, copper ion binding; GO:0052716, molecular_function, hydroquinone:oxygen oxidoreductase activity; GO:0016491, molecular_function, oxidoreductase activity; GO:0009809, biological_process, lignin biosynthetic process; GO:0046274, biological_process, lignin catabolic process…	GO:0055114, biological_process, obsolete oxidation-reduction process; GO:0005507, molecular_function, copper ion binding; GO:0016491, molecular_function, oxidoreductase activity	KEGG:ath:AT2G38080
TRINITY_DN1384_c1_g1	-5.52167	6.62477	366.483	1.09137e-81	1.23304e-78	DOWN	178.485	207.212	4.98686	3.28207	2091.6	2215.85	57.54	29.7	CESA7_ARATH	Cellulose synthase A catalytic subunit 7 [UDP-forming] {ECO:0000303|PubMed:11178255, ECO:0000303|PubMed:12805608}	1096-326	770-1026	91.829	1.28e-155	Eukaryota; Viridiplantae; Streptophyta; Embryophyta; Tracheophyta; Spermatophyta; Magnoliopsida; eudicotyledons; Gunneridae; Pentapetalae; rosids; malvids; Brassicales; Brassicaceae; Camelineae; Arabidopsis	CESA7_ARATH	Cellulose synthase A catalytic subunit 7 [UDP-forming] {ECO:0000303|PubMed:11178255, ECO:0000303|PubMed:12805608}	1-257	770-1026	91.829	3.97e-168	Eukaryota; Viridiplantae; Streptophyta; Embryophyta; Tracheophyta; Spermatophyta; Magnoliopsida; eudicotyledons; Gunneridae; Pentapetalae; rosids; malvids; Brassicales; Brassicaceae; Camelineae; Arabidopsis	PF03552.16; Cellulose_synt; Cellulose synthase; 1-251; E:3e-132		GO:0010330, cellular_component, cellulose synthase complex; GO:0009507, cellular_component, chloroplast; GO:0016021, cellular_component, integral component of membrane; GO:0005886, cellular_component, plasma membrane; GO:0005802, cellular_component, trans-Golgi network; GO:0016760, molecular_function, cellulose synthase (UDP-forming) activity; GO:0016759, molecular_function, cellulose synthase ac…	GO:0010330, cellular_component, cellulose synthase complex; GO:0009507, cellular_component, chloroplast; GO:0016021, cellular_component, integral component of membrane; GO:0005886, cellular_component, plasma membrane; GO:0005802, cellular_component, trans-Golgi network; GO:0016760, molecular_function, cellulose synthase (UDP-forming) activity; GO:0016759, molecular_function, cellulose synthase ac…	GO:0016760, molecular_function, cellulose synthase (UDP-forming) activity; GO:0030244, biological_process, cellulose biosynthetic process; GO:0016020, cellular_component, membrane	KEGG:ath:AT5G17420
TRINITY_DN49482_c0_g1	-6.21308	4.94597	365.102	2.18109e-81	2.40823e-78	DOWN	55.1548	65.7849	0.932544	0.644258	646.34	703.48	10.76	5.83	GL34_ARATH	Germin-like protein subfamily 3 member 4	1147-557	3-200	51.759	1.28e-60	Eukaryota; Viridiplantae; Streptophyta; Embryophyta; Tracheophyta; Spermatophyta; Magnoliopsida; eudicotyledons; Gunneridae; Pentapetalae; rosids; malvids; Brassicales; Brassicaceae; Camelineae; Arabidopsis	GL34_ARATH	Germin-like protein subfamily 3 member 4	13-209	3-200	51.759	4.23e-64	Eukaryota; Viridiplantae; Streptophyta; Embryophyta; Tracheophyta; Spermatophyta; Magnoliopsida; eudicotyledons; Gunneridae; Pentapetalae; rosids; malvids; Brassicales; Brassicaceae; Camelineae; Arabidopsis	PF00190.24; Cupin_1; Cupin; 79-203; E:5e-32`PF07883.13; Cupin_2; Cupin domain; 111-176; E:9.6e-09		GO:0048046, cellular_component, apoplast; GO:0005618, cellular_component, cell wall; GO:0030145, molecular_function, manganese ion binding	GO:0048046, cellular_component, apoplast; GO:0005618, cellular_component, cell wall; GO:0030145, molecular_function, manganese ion binding		KEGG:ath:AT5G61750
TRINITY_DN5294_c0_g3	-6.92367	5.9519	363.927	3.9312e-81	4.24412e-78	DOWN	146.271	98.5698	1.08335	0.8929	1714.1	1054.07	12.5	8.08	IQD10_ARATH	Protein IQ-DOMAIN 10 {ECO:0000303|PubMed:16368012}	459-860	45-178	62.687	1.33e-42	Eukaryota; Viridiplantae; Streptophyta; Embryophyta; Tracheophyta; Spermatophyta; Magnoliopsida; eudicotyledons; Gunneridae; Pentapetalae; rosids; malvids; Brassicales; Brassicaceae; Camelineae; Arabidopsis	IQD10_ARATH	Protein IQ-DOMAIN 10 {ECO:0000303|PubMed:16368012}	61-194	45-178	62.687	2.78e-53	Eukaryota; Viridiplantae; Streptophyta; Embryophyta; Tracheophyta; Spermatophyta; Magnoliopsida; eudicotyledons; Gunneridae; Pentapetalae; rosids; malvids; Brassicales; Brassicaceae; Camelineae; Arabidopsis	PF00612.29; IQ; IQ calmodulin-binding motif; 68-83; E:0.0048				GO:0005515, molecular_function, protein binding	KEGG:ath:AT3G15050
TRINITY_DN6259_c0_g2	-4.57266	7.40302	362.793	6.9407e-81	7.33028e-78	DOWN	314.783	334.118	12.4611	14.8655	3688.83	3572.94	143.78	134.52	METE_MESCR	5-methyltetrahydropteroyltriglutamate--homocysteine methyltransferase	651-1	1-217	84.793	3.25e-133	Eukaryota; Viridiplantae; Streptophyta; Embryophyta; Tracheophyta; Spermatophyta; Magnoliopsida; eudicotyledons; Gunneridae; Pentapetalae; Caryophyllales; Aizoaceae; Mesembryanthemum; Mesembryanthemum subgen. Cryophytum	METE_MESCR	5-methyltetrahydropteroyltriglutamate--homocysteine methyltransferase	1-217	1-217	84.793	1.25e-133	Eukaryota; Viridiplantae; Streptophyta; Embryophyta; Tracheophyta; Spermatophyta; Magnoliopsida; eudicotyledons; Gunneridae; Pentapetalae; Caryophyllales; Aizoaceae; Mesembryanthemum; Mesembryanthemum subgen. Cryophytum	PF08267.14; Meth_synt_1; Cobalamin-independent synthase, N-terminal domain; 3-215; E:6e-85		GO:0005737, cellular_component, cytoplasm; GO:0003871, molecular_function, 5-methyltetrahydropteroyltriglutamate-homocysteine S-methyltransferase activity; GO:0008270, molecular_function, zinc ion binding; GO:0009086, biological_process, methionine biosynthetic process; GO:0032259, biological_process, methylation	GO:0005737, cellular_component, cytoplasm; GO:0003871, molecular_function, 5-methyltetrahydropteroyltriglutamate-homocysteine S-methyltransferase activity; GO:0008270, molecular_function, zinc ion binding; GO:0009086, biological_process, methionine biosynthetic process; GO:0032259, biological_process, methylation	GO:0003871, molecular_function, 5-methyltetrahydropteroyltriglutamate-homocysteine S-methyltransferase activity; GO:0008270, molecular_function, zinc ion binding; GO:0008652, biological_process, cellular amino acid biosynthetic process
TRINITY_DN728_c0_g1	-5.28212	5.93096	362.05	1.00746e-80	1.04137e-77	DOWN	113.909	123.204	2.56276	3.58376	1334.86	1317.5	29.57	32.43	CESA7_ARATH	Cellulose synthase A catalytic subunit 7 [UDP-forming] {ECO:0000303|PubMed:11178255, ECO:0000303|PubMed:12805608}	2-1000	499-832	88.323	0	Eukaryota; Viridiplantae; Streptophyta; Embryophyta; Tracheophyta; Spermatophyta; Magnoliopsida; eudicotyledons; Gunneridae; Pentapetalae; rosids; malvids; Brassicales; Brassicaceae; Camelineae; Arabidopsis	CESA7_ARATH	Cellulose synthase A catalytic subunit 7 [UDP-forming] {ECO:0000303|PubMed:11178255, ECO:0000303|PubMed:12805608}	1-333	499-832	88.323	0	Eukaryota; Viridiplantae; Streptophyta; Embryophyta; Tracheophyta; Spermatophyta; Magnoliopsida; eudicotyledons; Gunneridae; Pentapetalae; rosids; malvids; Brassicales; Brassicaceae; Camelineae; Arabidopsis	PF03552.16; Cellulose_synt; Cellulose synthase; 1-333; E:2.1e-178`PF13632.8; Glyco_trans_2_3; Glycosyl transferase family group 2; 200-319; E:8.5e-08		GO:0010330, cellular_component, cellulose synthase complex; GO:0009507, cellular_component, chloroplast; GO:0016021, cellular_component, integral component of membrane; GO:0005886, cellular_component, plasma membrane; GO:0005802, cellular_component, trans-Golgi network; GO:0016760, molecular_function, cellulose synthase (UDP-forming) activity; GO:0016759, molecular_function, cellulose synthase ac…	GO:0010330, cellular_component, cellulose synthase complex; GO:0009507, cellular_component, chloroplast; GO:0016021, cellular_component, integral component of membrane; GO:0005886, cellular_component, plasma membrane; GO:0005802, cellular_component, trans-Golgi network; GO:0016760, molecular_function, cellulose synthase (UDP-forming) activity; GO:0016759, molecular_function, cellulose synthase ac…	GO:0016760, molecular_function, cellulose synthase (UDP-forming) activity; GO:0030244, biological_process, cellulose biosynthetic process; GO:0016020, cellular_component, membrane	KEGG:ath:AT5G17420
TRINITY_DN7333_c0_g1	-4.99756	7.49492	361.013	1.69465e-80	1.7152e-77	DOWN	398.369	300.535	11.1316	10.7104	4668.35	3213.81	128.44	96.92								AGP18_ARATH	Lysine-rich arabinogalactan protein 18	1-89	1-83	42.857	0.000856	Eukaryota; Viridiplantae; Streptophyta; Embryophyta; Tracheophyta; Spermatophyta; Magnoliopsida; eudicotyledons; Gunneridae; Pentapetalae; rosids; malvids; Brassicales; Brassicaceae; Camelineae; Arabidopsis				GO:0031225, cellular_component, anchored component of membrane; GO:0005886, cellular_component, plasma membrane; GO:0009554, biological_process, megasporogenesis		KEGG:ath:AT4G37450
TRINITY_DN2005_c0_g1	-2.6836	9.70192	358.646	5.5508e-80	5.50345e-77	DOWN	1449.65	1432.39	221.458	227.155	16987.9	15317.4	2555.25	2055.56	WTR38_ARATH	WAT1-related protein At5g07050	351-1373	65-399	63.584	8.22e-151	Eukaryota; Viridiplantae; Streptophyta; Embryophyta; Tracheophyta; Spermatophyta; Magnoliopsida; eudicotyledons; Gunneridae; Pentapetalae; rosids; malvids; Brassicales; Brassicaceae; Camelineae; Arabidopsis	WTR38_ARATH	WAT1-related protein At5g07050	5-339	65-393	64.118	9.8e-152	Eukaryota; Viridiplantae; Streptophyta; Embryophyta; Tracheophyta; Spermatophyta; Magnoliopsida; eudicotyledons; Gunneridae; Pentapetalae; rosids; malvids; Brassicales; Brassicaceae; Camelineae; Arabidopsis	PF00892.22; EamA; EamA-like transporter family; 5-99; E:3.1e-07`PF00892.22; EamA; EamA-like transporter family; 135-274; E:7e-13		GO:0016021, cellular_component, integral component of membrane; GO:0005886, cellular_component, plasma membrane; GO:0022857, molecular_function, transmembrane transporter activity	GO:0016021, cellular_component, integral component of membrane; GO:0005886, cellular_component, plasma membrane; GO:0022857, molecular_function, transmembrane transporter activity	GO:0016020, cellular_component, membrane; GO:0016021, cellular_component, integral component of membrane	KEGG:ath:AT5G07050
TRINITY_DN6729_c0_g1	12.0237	4.60693	357.082	1.21598e-79	1.1815e-76	UP	0	0	51.3237	45.4373	0	0	592.19	411.17	VAB1_CAEEL	Ephrin receptor 1	241-330	967-996	40	4.4	Eukaryota; Metazoa; Ecdysozoa; Nematoda; Chromadorea; Rhabditida; Rhabditina; Rhabditomorpha; Rhabditoidea; Rhabditidae; Peloderinae; Caenorhabditis										GO:0030424, cellular_component, axon; GO:0005887, cellular_component, integral component of plasma membrane; GO:0043005, cellular_component, neuron projection; GO:0005886, cellular_component, plasma membrane; GO:0043235, cellular_component, receptor complex; GO:0005524, molecular_function, ATP binding; GO:0005003, molecular_function, ephrin receptor activity; GO:0019904, molecular_function, prote…			KEGG:cel:CELE_M03A1.1
TRINITY_DN728_c1_g1	-4.26095	7.55515	355.035	3.39477e-79	3.23382e-76	DOWN	367.557	346.705	18.2947	18.9575	4307.28	3707.54	211.09	171.55	CESA4_ARATH	Cellulose synthase A catalytic subunit 4 [UDP-forming]	1418-3286	414-1049	82.075	0	Eukaryota; Viridiplantae; Streptophyta; Embryophyta; Tracheophyta; Spermatophyta; Magnoliopsida; eudicotyledons; Gunneridae; Pentapetalae; rosids; malvids; Brassicales; Brassicaceae; Camelineae; Arabidopsis	CESA4_ARATH	Cellulose synthase A catalytic subunit 4 [UDP-forming]	1-614	423-1049	83.094	0	Eukaryota; Viridiplantae; Streptophyta; Embryophyta; Tracheophyta; Spermatophyta; Magnoliopsida; eudicotyledons; Gunneridae; Pentapetalae; rosids; malvids; Brassicales; Brassicaceae; Camelineae; Arabidopsis	PF03552.16; Cellulose_synt; Cellulose synthase; 1-607; E:0`PF13632.8; Glyco_trans_2_3; Glycosyl transferase family group 2; 306-412; E:2e-06		GO:0016021, cellular_component, integral component of membrane; GO:0005886, cellular_component, plasma membrane; GO:0005802, cellular_component, trans-Golgi network; GO:0016760, molecular_function, cellulose synthase (UDP-forming) activity; GO:0016759, molecular_function, cellulose synthase activity; GO:0042802, molecular_function, identical protein binding; GO:0046872, molecular_function, metal …	GO:0016021, cellular_component, integral component of membrane; GO:0005886, cellular_component, plasma membrane; GO:0005802, cellular_component, trans-Golgi network; GO:0016760, molecular_function, cellulose synthase (UDP-forming) activity; GO:0016759, molecular_function, cellulose synthase activity; GO:0042802, molecular_function, identical protein binding; GO:0046872, molecular_function, metal …	GO:0016760, molecular_function, cellulose synthase (UDP-forming) activity; GO:0030244, biological_process, cellulose biosynthetic process; GO:0016020, cellular_component, membrane	KEGG:ath:AT5G44030
TRINITY_DN342_c0_g1	-4.89592	6.89552	354.247	5.03867e-79	4.70748e-76	DOWN	210.921	249.128	7.95696	7.4482	2471.71	2664.09	91.81	67.4	SBT4E_ARATH	Subtilisin-like protease SBT4.14 {ECO:0000303|PubMed:16193095}	250-2376	35-745	65.401	0	Eukaryota; Viridiplantae; Streptophyta; Embryophyta; Tracheophyta; Spermatophyta; Magnoliopsida; eudicotyledons; Gunneridae; Pentapetalae; rosids; malvids; Brassicales; Brassicaceae; Camelineae; Arabidopsis	SBT4E_ARATH	Subtilisin-like protease SBT4.14 {ECO:0000303|PubMed:16193095}	38-746	35-745	65.401	0	Eukaryota; Viridiplantae; Streptophyta; Embryophyta; Tracheophyta; Spermatophyta; Magnoliopsida; eudicotyledons; Gunneridae; Pentapetalae; rosids; malvids; Brassicales; Brassicaceae; Camelineae; Arabidopsis	PF05922.18; Inhibitor_I9; Peptidase inhibitor I9; 53-118; E:4.6e-11`PF00082.24; Peptidase_S8; Subtilase family; 140-590; E:1.7e-52`PF17766.3; fn3_6; Fibronectin type-III domain; 647-744; E:7.2e-26		GO:0005618, cellular_component, cell wall; GO:0004252, molecular_function, serine-type endopeptidase activity	GO:0005618, cellular_component, cell wall; GO:0004252, molecular_function, serine-type endopeptidase activity	GO:0008236, molecular_function, serine-type peptidase activity; GO:0006508, biological_process, proteolysis	KEGG:ath:AT4G00230
TRINITY_DN25610_c3_g1	-4.47328	9.12408	352.284	1.3484e-78	1.236e-75	DOWN	852.795	1282.35	51.7207	44.2947	9993.61	13713	596.77	400.83
TRINITY_DN4667_c0_g1	-4.97833	6.03774	352.137	1.45154e-78	1.30591e-75	DOWN	121.62	132.38	4.21465	3.79151	1425.22	1415.62	48.63	34.31	CESA7_ARATH	Cellulose synthase A catalytic subunit 7 [UDP-forming] {ECO:0000303|PubMed:11178255, ECO:0000303|PubMed:12805608}	895-5	111-362	67.003	8.92e-131	Eukaryota; Viridiplantae; Streptophyta; Embryophyta; Tracheophyta; Spermatophyta; Magnoliopsida; eudicotyledons; Gunneridae; Pentapetalae; rosids; malvids; Brassicales; Brassicaceae; Camelineae; Arabidopsis	CESA7_ARATH	Cellulose synthase A catalytic subunit 7 [UDP-forming] {ECO:0000303|PubMed:11178255, ECO:0000303|PubMed:12805608}	1-124	239-362	90.323	1.56e-73	Eukaryota; Viridiplantae; Streptophyta; Embryophyta; Tracheophyta; Spermatophyta; Magnoliopsida; eudicotyledons; Gunneridae; Pentapetalae; rosids; malvids; Brassicales; Brassicaceae; Camelineae; Arabidopsis	PF03552.16; Cellulose_synt; Cellulose synthase; 79-124; E:7.7e-24		GO:0010330, cellular_component, cellulose synthase complex; GO:0009507, cellular_component, chloroplast; GO:0016021, cellular_component, integral component of membrane; GO:0005886, cellular_component, plasma membrane; GO:0005802, cellular_component, trans-Golgi network; GO:0016760, molecular_function, cellulose synthase (UDP-forming) activity; GO:0016759, molecular_function, cellulose synthase ac…	GO:0010330, cellular_component, cellulose synthase complex; GO:0009507, cellular_component, chloroplast; GO:0016021, cellular_component, integral component of membrane; GO:0005886, cellular_component, plasma membrane; GO:0005802, cellular_component, trans-Golgi network; GO:0016760, molecular_function, cellulose synthase (UDP-forming) activity; GO:0016759, molecular_function, cellulose synthase ac…	GO:0016760, molecular_function, cellulose synthase (UDP-forming) activity; GO:0030244, biological_process, cellulose biosynthetic process; GO:0016020, cellular_component, membrane	KEGG:ath:AT5G17420
TRINITY_DN97543_c0_g1	-5.3222	5.75903	351.033	2.52419e-78	2.22964e-75	DOWN	91.6692	118.94	2.64856	2.58698	1074.24	1271.9	30.56	23.41	GL11_ARATH	Germin-like protein subfamily 1 member 1	159-761	14-217	55.392	5.78e-75	Eukaryota; Viridiplantae; Streptophyta; Embryophyta; Tracheophyta; Spermatophyta; Magnoliopsida; eudicotyledons; Gunneridae; Pentapetalae; rosids; malvids; Brassicales; Brassicaceae; Camelineae; Arabidopsis	GL11_ARATH	Germin-like protein subfamily 1 member 1	34-235	13-217	55.122	2.8e-77	Eukaryota; Viridiplantae; Streptophyta; Embryophyta; Tracheophyta; Spermatophyta; Magnoliopsida; eudicotyledons; Gunneridae; Pentapetalae; rosids; malvids; Brassicales; Brassicaceae; Camelineae; Arabidopsis	PF00190.24; Cupin_1; Cupin; 80-225; E:4.9e-40`PF07883.13; Cupin_2; Cupin domain; 115-186; E:7.9e-10		GO:0048046, cellular_component, apoplast; GO:0005618, cellular_component, cell wall; GO:0030145, molecular_function, manganese ion binding	GO:0048046, cellular_component, apoplast; GO:0005618, cellular_component, cell wall; GO:0030145, molecular_function, manganese ion binding		KEGG:ath:AT1G10460
TRINITY_DN1693_c0_g2	-5.54437	5.80066	349.931	4.38744e-78	3.80626e-75	DOWN	96.8729	120.776	2.91723	1.62004	1135.22	1291.53	33.66	14.66	COBL4_ARATH	COBRA-like protein 4	88-1320	17-427	83.698	0	Eukaryota; Viridiplantae; Streptophyta; Embryophyta; Tracheophyta; Spermatophyta; Magnoliopsida; eudicotyledons; Gunneridae; Pentapetalae; rosids; malvids; Brassicales; Brassicaceae; Camelineae; Arabidopsis	COBL4_ARATH	COBRA-like protein 4	1-391	37-427	84.143	0	Eukaryota; Viridiplantae; Streptophyta; Embryophyta; Tracheophyta; Spermatophyta; Magnoliopsida; eudicotyledons; Gunneridae; Pentapetalae; rosids; malvids; Brassicales; Brassicaceae; Camelineae; Arabidopsis	PF04833.17; COBRA; COBRA-like protein; 8-171; E:1.2e-69		GO:0031225, cellular_component, anchored component of membrane; GO:0046658, cellular_component, anchored component of plasma membrane; GO:0005886, cellular_component, plasma membrane; GO:0005774, cellular_component, vacuolar membrane; GO:0010215, biological_process, cellulose microfibril organization; GO:0052324, biological_process, plant-type cell wall cellulose biosynthetic process; GO:0009834,…	GO:0031225, cellular_component, anchored component of membrane; GO:0046658, cellular_component, anchored component of plasma membrane; GO:0005886, cellular_component, plasma membrane; GO:0005774, cellular_component, vacuolar membrane; GO:0010215, biological_process, cellulose microfibril organization; GO:0052324, biological_process, plant-type cell wall cellulose biosynthetic process; GO:0009834,…	GO:0010215, biological_process, cellulose microfibril organization; GO:0031225, cellular_component, anchored component of membrane	KEGG:ath:AT5G15630
TRINITY_DN155_c1_g2	-4.98103	5.80067	345.837	3.41679e-77	2.91219e-74	DOWN	96.9266	118.465	3.39911	3.397	1135.85	1266.82	39.22	30.74	MAN6_ARATH	Mannan endo-1,4-beta-mannosidase 6	2128-1538	38-234	78.68	0	Eukaryota; Viridiplantae; Streptophyta; Embryophyta; Tracheophyta; Spermatophyta; Magnoliopsida; eudicotyledons; Gunneridae; Pentapetalae; rosids; malvids; Brassicales; Brassicaceae; Camelineae; Arabidopsis	MAN6_ARATH	Mannan endo-1,4-beta-mannosidase 6	55-251	38-234	78.68	6.28e-118	Eukaryota; Viridiplantae; Streptophyta; Embryophyta; Tracheophyta; Spermatophyta; Magnoliopsida; eudicotyledons; Gunneridae; Pentapetalae; rosids; malvids; Brassicales; Brassicaceae; Camelineae; Arabidopsis	PF00150.20; Cellulase; Cellulase (glycosyl hydrolase family 5); 76-251; E:8.5e-07		GO:0005576, cellular_component, extracellular region; GO:0016985, molecular_function, mannan endo-1,4-beta-mannosidase activity; GO:0071704, biological_process, organic substance metabolic process; GO:0009845, biological_process, seed germination	GO:0005576, cellular_component, extracellular region; GO:0016985, molecular_function, mannan endo-1,4-beta-mannosidase activity; GO:0071704, biological_process, organic substance metabolic process; GO:0009845, biological_process, seed germination	GO:0004553, molecular_function, hydrolase activity, hydrolyzing O-glycosyl compounds; GO:0071704, biological_process, organic substance metabolic process	KEGG:ath:AT5G01930
TRINITY_DN1355_c0_g1	-4.86627	5.63042	344.602	6.34969e-77	5.31863e-74	DOWN	85.8059	105.068	3.41037	3.08537	1005.53	1123.56	39.35	27.92	NAC73_ARATH	NAC domain-containing protein 73 {ECO:0000303|PubMed:15029955}	1316-714	36-236	77.228	1.4e-106	Eukaryota; Viridiplantae; Streptophyta; Embryophyta; Tracheophyta; Spermatophyta; Magnoliopsida; eudicotyledons; Gunneridae; Pentapetalae; rosids; malvids; Brassicales; Brassicaceae; Camelineae; Arabidopsis	NAC73_ARATH	NAC domain-containing protein 73 {ECO:0000303|PubMed:15029955}	23-223	36-236	77.228	1.85e-111	Eukaryota; Viridiplantae; Streptophyta; Embryophyta; Tracheophyta; Spermatophyta; Magnoliopsida; eudicotyledons; Gunneridae; Pentapetalae; rosids; malvids; Brassicales; Brassicaceae; Camelineae; Arabidopsis	PF02365.17; NAM; No apical meristem (NAM) protein; 48-187; E:1.2e-21		GO:0005634, cellular_component, nucleus; GO:0003700, molecular_function, DNA-binding transcription factor activity; GO:0000976, molecular_function, transcription cis-regulatory region binding; GO:0045893, biological_process, positive regulation of transcription, DNA-templated; GO:2000652, biological_process, regulation of secondary cell wall biogenesis; GO:0006355, biological_process, regulation …	GO:0005634, cellular_component, nucleus; GO:0003700, molecular_function, DNA-binding transcription factor activity; GO:0000976, molecular_function, transcription cis-regulatory region binding; GO:0045893, biological_process, positive regulation of transcription, DNA-templated; GO:2000652, biological_process, regulation of secondary cell wall biogenesis; GO:0006355, biological_process, regulation …	GO:0003677, molecular_function, DNA binding; GO:0006355, biological_process, regulation of transcription, DNA-templated	KEGG:ath:AT4G28500
TRINITY_DN18058_c0_g1	-5.14267	6.05449	342.316	1.99726e-76	1.64459e-73	DOWN	116.629	141.21	3.89311	3.34506	1366.73	1510.05	44.92	30.27	BETV6_BETPN	Phenylcoumaran benzylic ether reductase Betv6 {ECO:0000305}	243-1172	1-308	82.903	6.4e-175	Eukaryota; Viridiplantae; Streptophyta; Embryophyta; Tracheophyta; Spermatophyta; Magnoliopsida; eudicotyledons; Gunneridae; Pentapetalae; rosids; fabids; Fagales; Betulaceae; Betula	BETV6_BETPN	Phenylcoumaran benzylic ether reductase Betv6 {ECO:0000305}	1-310	1-308	82.903	0	Eukaryota; Viridiplantae; Streptophyta; Embryophyta; Tracheophyta; Spermatophyta; Magnoliopsida; eudicotyledons; Gunneridae; Pentapetalae; rosids; fabids; Fagales; Betulaceae; Betula	PF05368.15; NmrA; NmrA-like family; 7-300; E:4.6e-82`PF01370.23; Epimerase; NAD dependent epimerase/dehydratase family; 7-85; E:2.9e-07`PF01073.21; 3Beta_HSD; 3-beta hydroxysteroid dehydrogenase/isomerase family; 8-90; E:1.5e-06`PF13460.8; NAD_binding_10; NAD(P)H-binding; 11-150; E:1.4e-12		GO:0016491, molecular_function, oxidoreductase activity	GO:0016491, molecular_function, oxidoreductase activity	GO:0003824, molecular_function, catalytic activity; GO:0003854, molecular_function, 3-beta-hydroxy-delta5-steroid dehydrogenase activity; GO:0016616, molecular_function, oxidoreductase activity, acting on the CH-OH group of donors, NAD or NADP as acceptor; GO:0006694, biological_process, steroid biosynthetic process; GO:0055114, biological_process, obsolete oxidation-reduction process
TRINITY_DN8449_c0_g1	-4.87093	6.82585	341.238	3.42931e-76	2.77671e-73	DOWN	198.993	239.09	7.75329	7.16751	2331.93	2556.74	89.46	64.86	CRJ35_CRYJA	Pathogenesis-related thaumatin-like protein 3.5 {ECO:0000305}	55-780	3-239	44.215	5.56e-73	Eukaryota; Viridiplantae; Streptophyta; Embryophyta; Tracheophyta; Spermatophyta; Pinopsida; Pinidae; Cupressales; Cupressaceae; Cryptomeria	CRJ35_CRYJA	Pathogenesis-related thaumatin-like protein 3.5 {ECO:0000305}	9-250	3-239	44.215	5.55e-74	Eukaryota; Viridiplantae; Streptophyta; Embryophyta; Tracheophyta; Spermatophyta; Pinopsida; Pinidae; Cupressales; Cupressaceae; Cryptomeria	PF00314.19; Thaumatin; Thaumatin family; 35-249; E:4.7e-78		GO:0006952, biological_process, defense response; GO:0009737, biological_process, response to abscisic acid; GO:0009607, biological_process, response to biotic stimulus	GO:0006952, biological_process, defense response; GO:0009737, biological_process, response to abscisic acid; GO:0009607, biological_process, response to biotic stimulus
TRINITY_DN4249_c0_g1	-7.15434	8.69525	338.123	1.63541e-75	1.30249e-72	DOWN	1118.92	526.822	6.31634	5.17285	13112.3	5633.64	72.88	46.81	FLA11_ARATH	Fasciclin-like arabinogalactan protein 11	990-565	34-174	54.861	6.99e-35	Eukaryota; Viridiplantae; Streptophyta; Embryophyta; Tracheophyta; Spermatophyta; Magnoliopsida; eudicotyledons; Gunneridae; Pentapetalae; rosids; malvids; Brassicales; Brassicaceae; Camelineae; Arabidopsis	FLA11_ARATH	Fasciclin-like arabinogalactan protein 11	71-258	18-199	52.632	6.72e-51	Eukaryota; Viridiplantae; Streptophyta; Embryophyta; Tracheophyta; Spermatophyta; Magnoliopsida; eudicotyledons; Gunneridae; Pentapetalae; rosids; malvids; Brassicales; Brassicaceae; Camelineae; Arabidopsis	PF02469.24; Fasciclin; Fasciclin domain; 102-237; E:1.7e-20		GO:0031225, cellular_component, anchored component of membrane; GO:0005886, cellular_component, plasma membrane; GO:0009834, biological_process, plant-type secondary cell wall biogenesis	GO:0031225, cellular_component, anchored component of membrane; GO:0005886, cellular_component, plasma membrane; GO:0009834, biological_process, plant-type secondary cell wall biogenesis		KEGG:ath:AT5G03170
TRINITY_DN4453_c1_g2	4.49037	5.71198	337.265	2.51429e-75	1.97015e-72	UP	3.89806	5.00858	101.876	98.177	45.68	53.56	1175.48	888.42	GRXS2_ARATH	Monothiol glutaredoxin-S2	155-460	1-102	74.51	1.17e-50	Eukaryota; Viridiplantae; Streptophyta; Embryophyta; Tracheophyta; Spermatophyta; Magnoliopsida; eudicotyledons; Gunneridae; Pentapetalae; rosids; malvids; Brassicales; Brassicaceae; Camelineae; Arabidopsis	GRXS2_ARATH	Monothiol glutaredoxin-S2	1-102	1-102	74.51	5.7e-54	Eukaryota; Viridiplantae; Streptophyta; Embryophyta; Tracheophyta; Spermatophyta; Magnoliopsida; eudicotyledons; Gunneridae; Pentapetalae; rosids; malvids; Brassicales; Brassicaceae; Camelineae; Arabidopsis	PF00462.26; Glutaredoxin; Glutaredoxin; 13-75; E:6.7e-14		GO:0005737, cellular_component, cytoplasm; GO:0051537, molecular_function, 2 iron, 2 sulfur cluster binding; GO:0046872, molecular_function, metal ion binding; GO:0015035, molecular_function, protein-disulfide reductase activity; GO:0000122, biological_process, negative regulation of transcription by RNA polymerase II	GO:0005737, cellular_component, cytoplasm; GO:0051537, molecular_function, 2 iron, 2 sulfur cluster binding; GO:0046872, molecular_function, metal ion binding; GO:0015035, molecular_function, protein-disulfide reductase activity; GO:0000122, biological_process, negative regulation of transcription by RNA polymerase II	GO:0015035, molecular_function, protein-disulfide reductase activity	KEGG:ath:AT5G18600
TRINITY_DN2894_c0_g1	-7.75332	7.52464	335.918	4.94196e-75	3.81096e-72	DOWN	481.413	250.91	1.25495	2.18142	5641.52	2683.14	14.48	19.74	FLA12_ARATH	Fasciclin-like arabinogalactan protein 12	1071-628	40-187	52.349	1.7e-44	Eukaryota; Viridiplantae; Streptophyta; Embryophyta; Tracheophyta; Spermatophyta; Magnoliopsida; eudicotyledons; Gunneridae; Pentapetalae; rosids; malvids; Brassicales; Brassicaceae; Camelineae; Arabidopsis	FLA11_ARATH	Fasciclin-like arabinogalactan protein 11	51-222	22-195	48.851	3.72e-49	Eukaryota; Viridiplantae; Streptophyta; Embryophyta; Tracheophyta; Spermatophyta; Magnoliopsida; eudicotyledons; Gunneridae; Pentapetalae; rosids; malvids; Brassicales; Brassicaceae; Camelineae; Arabidopsis	PF02469.24; Fasciclin; Fasciclin domain; 76-209; E:2.2e-19		GO:0031225, cellular_component, anchored component of membrane; GO:0005886, cellular_component, plasma membrane; GO:0009834, biological_process, plant-type secondary cell wall biogenesis	GO:0031225, cellular_component, anchored component of membrane; GO:0005886, cellular_component, plasma membrane; GO:0009834, biological_process, plant-type secondary cell wall biogenesis		KEGG:ath:AT5G03170
TRINITY_DN2426_c0_g1	-2.96344	10.2857	335.572	5.87656e-75	4.46086e-72	DOWN	2534.21	1890.78	278.401	288.953	29697.6	20219.3	3212.28	2614.78	AVT6A_ARATH	Amino acid transporter AVT6A {ECO:0000305}	2016-598	4-416	60.677	1.06e-157	Eukaryota; Viridiplantae; Streptophyta; Embryophyta; Tracheophyta; Spermatophyta; Magnoliopsida; eudicotyledons; Gunneridae; Pentapetalae; rosids; malvids; Brassicales; Brassicaceae; Camelineae; Arabidopsis	AVT6A_ARATH	Amino acid transporter AVT6A {ECO:0000305}	3-144	4-142	60.563	3.82e-51	Eukaryota; Viridiplantae; Streptophyta; Embryophyta; Tracheophyta; Spermatophyta; Magnoliopsida; eudicotyledons; Gunneridae; Pentapetalae; rosids; malvids; Brassicales; Brassicaceae; Camelineae; Arabidopsis	PF01490.20; Aa_trans; Transmembrane amino acid transporter protein; 45-151; E:1.2e-20`PF03222.15; Trp_Tyr_perm; Tryptophan/tyrosine permease family; 45-140; E:6.2e-08		GO:0016021, cellular_component, integral component of membrane; GO:0005774, cellular_component, vacuolar membrane; GO:0005773, cellular_component, vacuole; GO:0015171, molecular_function, amino acid transmembrane transporter activity; GO:0003333, biological_process, amino acid transmembrane transport	GO:0016021, cellular_component, integral component of membrane; GO:0005774, cellular_component, vacuolar membrane; GO:0005773, cellular_component, vacuole; GO:0015171, molecular_function, amino acid transmembrane transporter activity; GO:0003333, biological_process, amino acid transmembrane transport	GO:0003333, biological_process, amino acid transmembrane transport	KEGG:ath:AT3G30390
TRINITY_DN2189_c0_g6	-2.2276	10.4369	332.963	2.17549e-74	1.62599e-71	DOWN	2349.09	2219.66	512.276	463.024	27528.2	23736.3	5910.81	4189.98	METK1_PEA	S-adenosylmethionine synthase 1	334-2	21-131	91.892	2.35e-69	Eukaryota; Viridiplantae; Streptophyta; Embryophyta; Tracheophyta; Spermatophyta; Magnoliopsida; eudicotyledons; Gunneridae; Pentapetalae; rosids; fabids; Fabales; Fabaceae; Papilionoideae; 50 kb inversion clade; NPAAA clade; Hologalegina; IRL clade; Fabeae; Pisum										GO:0005737, cellular_component, cytoplasm; GO:0005524, molecular_function, ATP binding; GO:0046872, molecular_function, metal ion binding; GO:0004478, molecular_function, methionine adenosyltransferase activity; GO:0006730, biological_process, one-carbon metabolic process; GO:0006556, biological_process, S-adenosylmethionine biosynthetic process
TRINITY_DN19817_c0_g1	4.32556	5.41814	325.014	1.17144e-72	8.62288e-70	UP	4.61998	3.42166	83.2382	79.0426	54.14	36.59	960.43	715.27	TSPO_ARATH	Translocator protein homolog	93-710	1-194	43.689	2.45e-37	Eukaryota; Viridiplantae; Streptophyta; Embryophyta; Tracheophyta; Spermatophyta; Magnoliopsida; eudicotyledons; Gunneridae; Pentapetalae; rosids; malvids; Brassicales; Brassicaceae; Camelineae; Arabidopsis	TSPO_ARATH	Translocator protein homolog	31-236	1-194	43.689	3.73e-55	Eukaryota; Viridiplantae; Streptophyta; Embryophyta; Tracheophyta; Spermatophyta; Magnoliopsida; eudicotyledons; Gunneridae; Pentapetalae; rosids; malvids; Brassicales; Brassicaceae; Camelineae; Arabidopsis	PF03073.17; TspO_MBR; TspO/MBR family; 117-237; E:4.2e-29		GO:0031969, cellular_component, chloroplast membrane; GO:0005783, cellular_component, endoplasmic reticulum; GO:0005789, cellular_component, endoplasmic reticulum membrane; GO:0005794, cellular_component, Golgi apparatus; GO:0000139, cellular_component, Golgi membrane; GO:0005795, cellular_component, Golgi stack; GO:0016021, cellular_component, integral component of membrane; GO:0016020, cellular…	GO:0031969, cellular_component, chloroplast membrane; GO:0005783, cellular_component, endoplasmic reticulum; GO:0005789, cellular_component, endoplasmic reticulum membrane; GO:0005794, cellular_component, Golgi apparatus; GO:0000139, cellular_component, Golgi membrane; GO:0005795, cellular_component, Golgi stack; GO:0016021, cellular_component, integral component of membrane; GO:0016020, cellular…	GO:0016021, cellular_component, integral component of membrane	KEGG:ath:AT2G47770
TRINITY_DN1347_c0_g1	-2.94885	9.11542	324.43	1.56992e-72	1.13835e-69	DOWN	956.635	1006.92	129.319	124.926	11210.5	10767.7	1492.12	1130.48	PALY_STYHU	Phenylalanine ammonia-lyase	97-2220	2-712	83.966	0	Eukaryota; Viridiplantae; Streptophyta; Embryophyta; Tracheophyta; Spermatophyta; Magnoliopsida; eudicotyledons; Gunneridae; Pentapetalae; rosids; fabids; Fabales; Fabaceae; Papilionoideae; 50 kb inversion clade; dalbergioids sensu lato; Dalbergieae; Pterocarpus clade; Stylosanthes	HIS81_NITMU	Histidinol-phosphate aminotransferase 1 {ECO:0000255|HAMAP-Rule:MF_01023}	37-90	206-263	27.586	5.9	Bacteria; Proteobacteria; Betaproteobacteria; Nitrosomonadales; Nitrosomonadaceae; Nitrosospira		COG0079; Imidazole acetol-phosphate transaminase	GO:0005737, cellular_component, cytoplasm; GO:0045548, molecular_function, phenylalanine ammonia-lyase activity; GO:0009800, biological_process, cinnamic acid biosynthetic process; GO:0006559, biological_process, L-phenylalanine catabolic process	GO:0004400, molecular_function, histidinol-phosphate transaminase activity; GO:0030170, molecular_function, pyridoxal phosphate binding; GO:0000105, biological_process, histidine biosynthetic process		KEGG:nmu:Nmul_A0818
TRINITY_DN11511_c0_g1	-2.79908	10.0923	324.175	1.78411e-72	1.27464e-69	DOWN	1677.35	2140.18	275.881	272.571	19656.3	22886.3	3183.2	2466.54	USP_VICFA	Unknown seed protein USP {ECO:0000303|PubMed:2017140}	591-1319	21-264	45.059	9.65e-67	Eukaryota; Viridiplantae; Streptophyta; Embryophyta; Tracheophyta; Spermatophyta; Magnoliopsida; eudicotyledons; Gunneridae; Pentapetalae; rosids; fabids; Fabales; Fabaceae; Papilionoideae; 50 kb inversion clade; NPAAA clade; Hologalegina; IRL clade; Fabeae; Vicia	USP_VICFA	Unknown seed protein USP {ECO:0000303|PubMed:2017140}	10-247	21-259	45.161	1.14e-69	Eukaryota; Viridiplantae; Streptophyta; Embryophyta; Tracheophyta; Spermatophyta; Magnoliopsida; eudicotyledons; Gunneridae; Pentapetalae; rosids; fabids; Fabales; Fabaceae; Papilionoideae; 50 kb inversion clade; NPAAA clade; Hologalegina; IRL clade; Fabeae; Vicia	PF03181.17; BURP; BURP domain; 108-245; E:1.5e-42		GO:0005795, cellular_component, Golgi stack	GO:0005795, cellular_component, Golgi stack
TRINITY_DN17572_c0_g2	5.97628	4.6959	322.681	3.77432e-72	2.65745e-69	UP	0.509444	1.10065	51.9997	49.3537	5.97	11.77	599.99	446.61	RCF2_SCHPO	Respiratory supercomplex factor 2 homolog C1565.01	37-333	75-186	33.333	1.69e-05	Eukaryota; Fungi; Dikarya; Ascomycota; Taphrinomycotina; Schizosaccharomycetes; Schizosaccharomycetales; Schizosaccharomycetaceae; Schizosaccharomyces										GO:0031305, cellular_component, integral component of mitochondrial inner membrane; GO:0005746, cellular_component, mitochondrial respirasome; GO:0005739, cellular_component, mitochondrion; GO:0033617, biological_process, mitochondrial cytochrome c oxidase assembly			KEGG:spo:SPAC1565.01
TRINITY_DN13279_c1_g1	11.8932	4.47714	322.569	3.99399e-72	2.77194e-69	UP	0	0	47.8172	40.5551	0	0	551.73	366.99	RS6_TOBAC	40S ribosomal protein S6	204-1	7-74	97.059	6.39e-26	Eukaryota; Viridiplantae; Streptophyta; Embryophyta; Tracheophyta; Spermatophyta; Magnoliopsida; eudicotyledons; Gunneridae; Pentapetalae; asterids; lamiids; Solanales; Solanaceae; Nicotianoideae; Nicotianeae; Nicotiana										GO:0005840, cellular_component, ribosome; GO:0003735, molecular_function, structural constituent of ribosome; GO:0006412, biological_process, translation
TRINITY_DN65684_c0_g1	-5.02447	5.41562	321.887	5.62144e-72	3.84649e-69	DOWN	74.2611	90.7755	3.24917	1.67198	870.24	970.72	37.49	15.13	PLA1_PLAAC	Putative invertase inhibitor	190-657	26-179	42.949	1.28e-41	Eukaryota; Viridiplantae; Streptophyta; Embryophyta; Tracheophyta; Spermatophyta; Magnoliopsida; Proteales; Platanaceae; Platanus	PLA1_PLAAC	Putative invertase inhibitor	28-183	26-179	42.949	6.35e-43	Eukaryota; Viridiplantae; Streptophyta; Embryophyta; Tracheophyta; Spermatophyta; Magnoliopsida; Proteales; Platanaceae; Platanus	PF04043.17; PMEI; Plant invertase/pectin methylesterase inhibitor; 28-177; E:2.7e-25		GO:0005618, cellular_component, cell wall; GO:0005783, cellular_component, endoplasmic reticulum; GO:0005576, cellular_component, extracellular region; GO:0043667, cellular_component, pollen wall; GO:0004857, molecular_function, enzyme inhibitor activity; GO:0009555, biological_process, pollen development; GO:0009846, biological_process, pollen germination	GO:0005618, cellular_component, cell wall; GO:0005783, cellular_component, endoplasmic reticulum; GO:0005576, cellular_component, extracellular region; GO:0043667, cellular_component, pollen wall; GO:0004857, molecular_function, enzyme inhibitor activity; GO:0009555, biological_process, pollen development; GO:0009846, biological_process, pollen germination	GO:0004857, molecular_function, enzyme inhibitor activity
TRINITY_DN3682_c0_g1	5.41145	6.57467	320.784	9.77369e-72	6.5948e-69	UP	5.68239	2.97934	188.042	183.857	66.59	31.86	2169.69	1663.75	HSP21_PEA	17.1 kDa class II heat shock protein	139-594	1-152	81.579	7.65e-68	Eukaryota; Viridiplantae; Streptophyta; Embryophyta; Tracheophyta; Spermatophyta; Magnoliopsida; eudicotyledons; Gunneridae; Pentapetalae; rosids; fabids; Fabales; Fabaceae; Papilionoideae; 50 kb inversion clade; NPAAA clade; Hologalegina; IRL clade; Fabeae; Pisum	HSP21_SOYBN	17.9 kDa class II heat shock protein	1-157	1-159	74.843	5.86e-78	Eukaryota; Viridiplantae; Streptophyta; Embryophyta; Tracheophyta; Spermatophyta; Magnoliopsida; eudicotyledons; Gunneridae; Pentapetalae; rosids; fabids; Fabales; Fabaceae; Papilionoideae; 50 kb inversion clade; NPAAA clade; indigoferoid/millettioid clade; Phaseoleae; Glycine; Glycine subgen. Soja	PF00011.23; HSP20; Hsp20/alpha crystallin family; 51-155; E:7.4e-31`PF17886.3; ArsA_HSP20; HSP20-like domain found in ArsA; 59-137; E:1.8e-06		GO:0005737, cellular_component, cytoplasm	GO:0005737, cellular_component, cytoplasm; GO:0043621, molecular_function, protein self-association; GO:0051082, molecular_function, unfolded protein binding; GO:0051259, biological_process, protein complex oligomerization; GO:0006457, biological_process, protein folding; GO:0009408, biological_process, response to heat; GO:0042542, biological_process, response to hydrogen peroxide; GO:0009651, b…
TRINITY_DN12630_c0_g1	5.33051	4.79999	318.756	2.70315e-71	1.79897e-68	UP	1.09398	1.58692	56.4605	51.576	12.82	16.97	651.46	466.72	HSP17_CAEEL	Heat shock protein Hsp-16.48/Hsp-16.49	177-497	34-139	28.972	7.31e-12	Eukaryota; Metazoa; Ecdysozoa; Nematoda; Chromadorea; Rhabditida; Rhabditina; Rhabditomorpha; Rhabditoidea; Rhabditidae; Peloderinae; Caenorhabditis	HSP17_CAEEL	Heat shock protein Hsp-16.48/Hsp-16.49	59-165	34-139	28.972	3.04e-12	Eukaryota; Metazoa; Ecdysozoa; Nematoda; Chromadorea; Rhabditida; Rhabditina; Rhabditomorpha; Rhabditoidea; Rhabditidae; Peloderinae; Caenorhabditis	PF00011.23; HSP20; Hsp20/alpha crystallin family; 77-163; E:5e-17		GO:0051082, molecular_function, unfolded protein binding; GO:0008340, biological_process, determination of adult lifespan; GO:0030968, biological_process, endoplasmic reticulum unfolded protein response; GO:0009408, biological_process, response to heat	GO:0051082, molecular_function, unfolded protein binding; GO:0008340, biological_process, determination of adult lifespan; GO:0030968, biological_process, endoplasmic reticulum unfolded protein response; GO:0009408, biological_process, response to heat		KEGG:cel:CELE_T27E4.3; KEGG:cel:CELE_T27E4.9
TRINITY_DN2550_c0_g2	4.76198	6.06051	317.274	5.68553e-71	3.73262e-68	UP	3.86563	5.61362	129.275	127.502	45.3	60.03	1491.62	1153.79	SWT13_ARATH	Bidirectional sugar transporter SWEET13 {ECO:0000303|PubMed:21107422}	444-1	9-156	64.189	6.01e-61	Eukaryota; Viridiplantae; Streptophyta; Embryophyta; Tracheophyta; Spermatophyta; Magnoliopsida; eudicotyledons; Gunneridae; Pentapetalae; rosids; malvids; Brassicales; Brassicaceae; Camelineae; Arabidopsis	SWT13_ARATH	Bidirectional sugar transporter SWEET13 {ECO:0000303|PubMed:21107422}	9-156	9-156	64.189	8.41e-62	Eukaryota; Viridiplantae; Streptophyta; Embryophyta; Tracheophyta; Spermatophyta; Magnoliopsida; eudicotyledons; Gunneridae; Pentapetalae; rosids; malvids; Brassicales; Brassicaceae; Camelineae; Arabidopsis	PF03083.18; MtN3_slv; Sugar efflux transporter for intercellular exchange; 11-97; E:5.4e-26		GO:0016021, cellular_component, integral component of membrane; GO:0005887, cellular_component, integral component of plasma membrane; GO:0005886, cellular_component, plasma membrane; GO:1905201, molecular_function, gibberellin transmembrane transporter activity; GO:0008515, molecular_function, sucrose transmembrane transporter activity; GO:0051119, molecular_function, sugar transmembrane transpo…	GO:0016021, cellular_component, integral component of membrane; GO:0005887, cellular_component, integral component of plasma membrane; GO:0005886, cellular_component, plasma membrane; GO:1905201, molecular_function, gibberellin transmembrane transporter activity; GO:0008515, molecular_function, sucrose transmembrane transporter activity; GO:0051119, molecular_function, sugar transmembrane transpo…	GO:0016021, cellular_component, integral component of membrane	KEGG:ath:AT5G50800
TRINITY_DN16562_c0_g2	-4.66237	6.71892	316.194	9.769e-71	6.32797e-68	DOWN	182.531	222.098	7.96736	7.98858	2139.02	2375.04	91.93	72.29	UCC1_ARATH	Uclacyanin 1 {ECO:0000303|PubMed:9761472}	799-476	8-115	39.45	1.82e-22	Eukaryota; Viridiplantae; Streptophyta; Embryophyta; Tracheophyta; Spermatophyta; Magnoliopsida; eudicotyledons; Gunneridae; Pentapetalae; rosids; malvids; Brassicales; Brassicaceae; Camelineae; Arabidopsis	UCC1_ARATH	Uclacyanin 1 {ECO:0000303|PubMed:9761472}	7-145	8-151	37.931	1.83e-29	Eukaryota; Viridiplantae; Streptophyta; Embryophyta; Tracheophyta; Spermatophyta; Magnoliopsida; eudicotyledons; Gunneridae; Pentapetalae; rosids; malvids; Brassicales; Brassicaceae; Camelineae; Arabidopsis	PF02298.19; Cu_bind_like; Plastocyanin-like domain; 34-114; E:9e-24		GO:0031225, cellular_component, anchored component of membrane; GO:0046658, cellular_component, anchored component of plasma membrane; GO:0009055, molecular_function, electron transfer activity; GO:0046872, molecular_function, metal ion binding	GO:0031225, cellular_component, anchored component of membrane; GO:0046658, cellular_component, anchored component of plasma membrane; GO:0009055, molecular_function, electron transfer activity; GO:0046872, molecular_function, metal ion binding	GO:0009055, molecular_function, electron transfer activity	KEGG:ath:AT2G32300
TRINITY_DN1998_c0_g1	-5.3713	4.76502	314.04	2.87845e-70	1.84001e-67	DOWN	52.1382	53.3383	1.36155	1.14265	610.99	570.38	15.71	10.34	RIC4_ARATH	CRIB domain-containing protein RIC4	172-600	1-129	46.939	2.38e-25	Eukaryota; Viridiplantae; Streptophyta; Embryophyta; Tracheophyta; Spermatophyta; Magnoliopsida; eudicotyledons; Gunneridae; Pentapetalae; rosids; malvids; Brassicales; Brassicaceae; Camelineae; Arabidopsis	RIC4_ARATH	CRIB domain-containing protein RIC4	1-150	1-136	47.403	2.18e-29	Eukaryota; Viridiplantae; Streptophyta; Embryophyta; Tracheophyta; Spermatophyta; Magnoliopsida; eudicotyledons; Gunneridae; Pentapetalae; rosids; malvids; Brassicales; Brassicaceae; Camelineae; Arabidopsis	PF00786.30; PBD; P21-Rho-binding domain; 110-144; E:1.9e-06		GO:0016324, cellular_component, apical plasma membrane; GO:0005886, cellular_component, plasma membrane; GO:0010215, biological_process, cellulose microfibril organization; GO:0051650, biological_process, establishment of vesicle localization; GO:0007275, biological_process, multicellular organism development; GO:0009860, biological_process, pollen tube growth; GO:0030833, biological_process, reg…	GO:0016324, cellular_component, apical plasma membrane; GO:0005886, cellular_component, plasma membrane; GO:0010215, biological_process, cellulose microfibril organization; GO:0051650, biological_process, establishment of vesicle localization; GO:0007275, biological_process, multicellular organism development; GO:0009860, biological_process, pollen tube growth; GO:0030833, biological_process, reg…		KEGG:ath:AT5G16490
TRINITY_DN92213_c0_g1	5.44004	4.80737	313.779	3.28144e-70	2.07037e-67	UP	1.60343	0.852843	51.0135	57.8296	18.79	9.12	588.61	523.31	RL23_ENDTX	50S ribosomal protein L23 {ECO:0000255|HAMAP-Rule:MF_01369}	195-242	74-89	62.5	8.3	Bacteria; Elusimicrobia; Endomicrobia; Endomicrobiales; Endomicrobiaceae; Endomicrobium										GO:0005840, cellular_component, ribosome; GO:0019843, molecular_function, rRNA binding; GO:0003735, molecular_function, structural constituent of ribosome; GO:0006412, biological_process, translation			KEGG:rsd:TGRD_084
TRINITY_DN4432_c0_g1	-7.88357	4.53068	311.029	1.30341e-69	8.11822e-67	DOWN	50.97	40.3305	0.161202	0.207754	597.3	431.28	1.86	1.88	TPX2_ARATH	Protein TPX2	182-427	642-723	39.024	6.35e-06	Eukaryota; Viridiplantae; Streptophyta; Embryophyta; Tracheophyta; Spermatophyta; Magnoliopsida; eudicotyledons; Gunneridae; Pentapetalae; rosids; malvids; Brassicales; Brassicaceae; Camelineae; Arabidopsis	TPX2_ARATH	Protein TPX2	56-133	642-719	46.341	5.72e-10	Eukaryota; Viridiplantae; Streptophyta; Embryophyta; Tracheophyta; Spermatophyta; Magnoliopsida; eudicotyledons; Gunneridae; Pentapetalae; rosids; malvids; Brassicales; Brassicaceae; Camelineae; Arabidopsis	PF06886.13; TPX2; Targeting protein for Xklp2 (TPX2) domain; 61-133; E:1.8e-17		GO:0009941, cellular_component, chloroplast envelope; GO:0005874, cellular_component, microtubule; GO:0072686, cellular_component, mitotic spindle; GO:0005880, cellular_component, nuclear microtubule; GO:0005654, cellular_component, nucleoplasm; GO:0005634, cellular_component, nucleus; GO:0009524, cellular_component, phragmoplast; GO:0005819, cellular_component, spindle; GO:0008017, molecular_fun…	GO:0009941, cellular_component, chloroplast envelope; GO:0005874, cellular_component, microtubule; GO:0072686, cellular_component, mitotic spindle; GO:0005880, cellular_component, nuclear microtubule; GO:0005654, cellular_component, nucleoplasm; GO:0005634, cellular_component, nucleus; GO:0009524, cellular_component, phragmoplast; GO:0005819, cellular_component, spindle; GO:0008017, molecular_fun…		KEGG:ath:AT1G03780
TRINITY_DN3484_c0_g2	-5.18139	4.81751	309.161	3.32696e-69	2.04596e-66	DOWN	57.3956	51.6541	1.60855	1.3504	672.6	552.37	18.56	12.22	NHL6_ARATH	NDR1/HIN1-like protein 6 {ECO:0000303|PubMed:26849212}	890-369	81-252	28.249	2.77e-19	Eukaryota; Viridiplantae; Streptophyta; Embryophyta; Tracheophyta; Spermatophyta; Magnoliopsida; eudicotyledons; Gunneridae; Pentapetalae; rosids; malvids; Brassicales; Brassicaceae; Camelineae; Arabidopsis	NHL13_ARATH	NDR1/HIN1-like protein 13 {ECO:0000303|PubMed:26206852}	64-313	1-260	29.478	1.04e-26	Eukaryota; Viridiplantae; Streptophyta; Embryophyta; Tracheophyta; Spermatophyta; Magnoliopsida; eudicotyledons; Gunneridae; Pentapetalae; rosids; malvids; Brassicales; Brassicaceae; Camelineae; Arabidopsis	PF03168.15; LEA_2; Late embryogenesis abundant protein; 179-281; E:5.2e-09		GO:0005829, cellular_component, cytosol; GO:0016021, cellular_component, integral component of membrane; GO:0005886, cellular_component, plasma membrane; GO:0009738, biological_process, abscisic acid-activated signaling pathway; GO:0010116, biological_process, positive regulation of abscisic acid biosynthetic process; GO:0009737, biological_process, response to abscisic acid; GO:0006970, biologic…	GO:0016021, cellular_component, integral component of membrane; GO:0005886, cellular_component, plasma membrane; GO:0009506, cellular_component, plasmodesma; GO:0042742, biological_process, defense response to bacterium		KEGG:ath:AT2G27080
TRINITY_DN1859_c0_g1	11.7971	4.38174	306.092	1.55108e-68	9.41935e-66	UP	0	0	44.9112	37.7604	0	0	518.2	341.7	HSP41_SOYBN	22.0 kDa class IV heat shock protein	145-585	36-186	56.863	9.46e-43	Eukaryota; Viridiplantae; Streptophyta; Embryophyta; Tracheophyta; Spermatophyta; Magnoliopsida; eudicotyledons; Gunneridae; Pentapetalae; rosids; fabids; Fabales; Fabaceae; Papilionoideae; 50 kb inversion clade; NPAAA clade; indigoferoid/millettioid clade; Phaseoleae; Glycine; Glycine subgen. Soja	HSP41_PEA	22.7 kDa class IV heat shock protein	49-196	44-191	53.896	1.88e-50	Eukaryota; Viridiplantae; Streptophyta; Embryophyta; Tracheophyta; Spermatophyta; Magnoliopsida; eudicotyledons; Gunneridae; Pentapetalae; rosids; fabids; Fabales; Fabaceae; Papilionoideae; 50 kb inversion clade; NPAAA clade; Hologalegina; IRL clade; Fabeae; Pisum	PF04969.18; CS; CS domain; 81-172; E:0.00068`PF00011.23; HSP20; Hsp20/alpha crystallin family; 83-186; E:4.5e-30`PF17886.3; ArsA_HSP20; HSP20-like domain found in ArsA; 93-169; E:1.9e-06		GO:0005788, cellular_component, endoplasmic reticulum lumen; GO:0043621, molecular_function, protein self-association; GO:0051082, molecular_function, unfolded protein binding; GO:0051259, biological_process, protein complex oligomerization; GO:0006457, biological_process, protein folding; GO:0009408, biological_process, response to heat; GO:0042542, biological_process, response to hydrogen perox…	GO:0005788, cellular_component, endoplasmic reticulum lumen		KEGG:gmx:100526965
TRINITY_DN2894_c0_g2	-12.8323	5.41209	305.263	2.35007e-68	1.40952e-65	DOWN	113.335	56.1885	0	0	1328.14	600.86	0	0	FLA12_ARATH	Fasciclin-like arabinogalactan protein 12	900-457	40-187	51.678	2.06e-43	Eukaryota; Viridiplantae; Streptophyta; Embryophyta; Tracheophyta; Spermatophyta; Magnoliopsida; eudicotyledons; Gunneridae; Pentapetalae; rosids; malvids; Brassicales; Brassicaceae; Camelineae; Arabidopsis	FLA11_ARATH	Fasciclin-like arabinogalactan protein 11	51-222	22-195	48.276	2.63e-48	Eukaryota; Viridiplantae; Streptophyta; Embryophyta; Tracheophyta; Spermatophyta; Magnoliopsida; eudicotyledons; Gunneridae; Pentapetalae; rosids; malvids; Brassicales; Brassicaceae; Camelineae; Arabidopsis	PF02469.24; Fasciclin; Fasciclin domain; 76-209; E:1.9e-18		GO:0031225, cellular_component, anchored component of membrane; GO:0005886, cellular_component, plasma membrane; GO:0009834, biological_process, plant-type secondary cell wall biogenesis	GO:0031225, cellular_component, anchored component of membrane; GO:0005886, cellular_component, plasma membrane; GO:0009834, biological_process, plant-type secondary cell wall biogenesis		KEGG:ath:AT5G03170
TRINITY_DN1573_c0_g2	-4.41578	6.28394	302.618	8.8603e-68	5.18616e-65	DOWN	140.164	156.885	7.29222	6.56524	1642.53	1677.67	84.14	59.41	TBL29_ARATH	Protein ESKIMO 1	1384-338	20-372	66.479	1.34e-145	Eukaryota; Viridiplantae; Streptophyta; Embryophyta; Tracheophyta; Spermatophyta; Magnoliopsida; eudicotyledons; Gunneridae; Pentapetalae; rosids; malvids; Brassicales; Brassicaceae; Camelineae; Arabidopsis	TBL29_ARATH	Protein ESKIMO 1	44-392	20-372	67.135	2.15e-164	Eukaryota; Viridiplantae; Streptophyta; Embryophyta; Tracheophyta; Spermatophyta; Magnoliopsida; eudicotyledons; Gunneridae; Pentapetalae; rosids; malvids; Brassicales; Brassicaceae; Camelineae; Arabidopsis	PF14416.8; PMR5N; PMR5 N terminal Domain; 157-210; E:1.7e-23`PF13839.8; PC-Esterase; GDSL/SGNH-like Acyl-Esterase family found in Pmr5 and Cas1p; 212-391; E:1.4e-56		GO:0005794, cellular_component, Golgi apparatus; GO:0000139, cellular_component, Golgi membrane; GO:0016021, cellular_component, integral component of membrane; GO:0016413, molecular_function, O-acetyltransferase activity; GO:1990538, molecular_function, xylan O-acetyltransferase activity; GO:0045893, biological_process, positive regulation of transcription, DNA-templated; GO:0009409, biological_…	GO:0005794, cellular_component, Golgi apparatus; GO:0000139, cellular_component, Golgi membrane; GO:0016021, cellular_component, integral component of membrane; GO:0016413, molecular_function, O-acetyltransferase activity; GO:1990538, molecular_function, xylan O-acetyltransferase activity; GO:0045893, biological_process, positive regulation of transcription, DNA-templated; GO:0009409, biological_…		KEGG:ath:AT3G55990
TRINITY_DN97333_c0_g1	-4.35031	5.75495	302.632	8.79678e-68	5.18616e-65	DOWN	93.6873	111.535	5.21219	4.79934	1097.89	1192.71	60.14	43.43	SEOB_ARATH	Protein SIEVE ELEMENT OCCLUSION B {ECO:0000303|PubMed:20932300}	199-2067	39-730	26.346	9.22e-51	Eukaryota; Viridiplantae; Streptophyta; Embryophyta; Tracheophyta; Spermatophyta; Magnoliopsida; eudicotyledons; Gunneridae; Pentapetalae; rosids; malvids; Brassicales; Brassicaceae; Camelineae; Arabidopsis	SEOB_ARATH	Protein SIEVE ELEMENT OCCLUSION B {ECO:0000303|PubMed:20932300}	26-648	39-730	26.346	8.42e-52	Eukaryota; Viridiplantae; Streptophyta; Embryophyta; Tracheophyta; Spermatophyta; Magnoliopsida; eudicotyledons; Gunneridae; Pentapetalae; rosids; malvids; Brassicales; Brassicaceae; Camelineae; Arabidopsis	PF14576.8; SEO_N; Sieve element occlusion N-terminus; 25-261; E:2.4e-36`PF14577.8; SEO_C; Sieve element occlusion C-terminus; 505-646; E:2.4e-16		GO:0042803, molecular_function, protein homodimerization activity; GO:0043621, molecular_function, protein self-association; GO:0010088, biological_process, phloem development	GO:0042803, molecular_function, protein homodimerization activity; GO:0043621, molecular_function, protein self-association; GO:0010088, biological_process, phloem development		KEGG:ath:AT3G01680
TRINITY_DN3539_c0_g2	-4.38889	5.94447	302.573	9.06246e-68	5.24134e-65	DOWN	113.527	120.905	5.93067	5.19385	1330.38	1292.91	68.43	47	ZIM17_YEAST	Mitochondrial protein import protein ZIM17	239-508	49-137	27.778	1.47e-07	Eukaryota; Fungi; Dikarya; Ascomycota; Saccharomycotina; Saccharomycetes; Saccharomycetales; Saccharomycetaceae; Saccharomyces	DNLZ_XENLA	DNL-type zinc finger protein	105-166	86-149	35.938	7.28e-09	Eukaryota; Metazoa; Chordata; Craniata; Vertebrata; Euteleostomi; Amphibia; Batrachia; Anura; Pipoidea; Pipidae; Xenopodinae; Xenopus; Xenopus	PF05180.14; zf-DNL; DNL zinc finger; 103-162; E:7.2e-16		GO:0005743, cellular_component, mitochondrial inner membrane; GO:0005759, cellular_component, mitochondrial matrix; GO:0005739, cellular_component, mitochondrion; GO:0051087, molecular_function, chaperone binding; GO:0008270, molecular_function, zinc ion binding; GO:0007005, biological_process, mitochondrion organization; GO:0006457, biological_process, protein folding; GO:0030150, biological_pro…	GO:0005739, cellular_component, mitochondrion; GO:0008270, molecular_function, zinc ion binding	GO:0008270, molecular_function, zinc ion binding	KEGG:xla:779303
TRINITY_DN852_c0_g1	-4.25084	6.69588	300.913	2.08364e-67	1.19091e-64	DOWN	192.345	200.896	9.86625	10.8032	2254.02	2148.31	113.84	97.76	CSLA9_ARATH	Glucomannan 4-beta-mannosyltransferase 9 {ECO:0000305}	2236-899	2-440	78.7	0	Eukaryota; Viridiplantae; Streptophyta; Embryophyta; Tracheophyta; Spermatophyta; Magnoliopsida; eudicotyledons; Gunneridae; Pentapetalae; rosids; malvids; Brassicales; Brassicaceae; Camelineae; Arabidopsis	CSLA9_ARATH	Glucomannan 4-beta-mannosyltransferase 9 {ECO:0000305}	3-417	2-416	82.651	0	Eukaryota; Viridiplantae; Streptophyta; Embryophyta; Tracheophyta; Spermatophyta; Magnoliopsida; eudicotyledons; Gunneridae; Pentapetalae; rosids; malvids; Brassicales; Brassicaceae; Camelineae; Arabidopsis	PF13641.8; Glyco_tranf_2_3; Glycosyltransferase like family 2; 99-333; E:4.1e-18`PF00535.28; Glycos_transf_2; Glycosyl transferase family 2; 103-261; E:1e-13`PF13506.8; Glyco_transf_21; Glycosyl transferase family 21; 172-331; E:2.4e-06`PF13632.8; Glyco_trans_2_3; Glycosyl transferase family group 2; 191-382; E:5.9e-19		GO:0005794, cellular_component, Golgi apparatus; GO:0000139, cellular_component, Golgi membrane; GO:0016021, cellular_component, integral component of membrane; GO:0047259, molecular_function, glucomannan 4-beta-mannosyltransferase activity; GO:0051753, molecular_function, mannan synthase activity; GO:0016757, molecular_function, glycosyltransferase activity; GO:0071555, biological_process, cell …	GO:0005794, cellular_component, Golgi apparatus; GO:0000139, cellular_component, Golgi membrane; GO:0016021, cellular_component, integral component of membrane; GO:0047259, molecular_function, glucomannan 4-beta-mannosyltransferase activity; GO:0051753, molecular_function, mannan synthase activity; GO:0016757, molecular_function, glycosyltransferase activity; GO:0071555, biological_process, cell …	GO:0016757, molecular_function, glycosyltransferase activity	KEGG:ath:AT5G03760
TRINITY_DN6465_c0_g3	4.26759	5.46179	299.836	3.57702e-67	2.02068e-64	UP	5.21476	3.38987	87.0343	79.9355	61.11	36.25	1004.23	723.35	LEA1_CICAR	Late embryogenesis abundant protein 1	701-255	1-175	46.857	1.09e-38	Eukaryota; Viridiplantae; Streptophyta; Embryophyta; Tracheophyta; Spermatophyta; Magnoliopsida; eudicotyledons; Gunneridae; Pentapetalae; rosids; fabids; Fabales; Fabaceae; Papilionoideae; 50 kb inversion clade; NPAAA clade; Hologalegina; IRL clade; Cicereae; Cicer	LEA1_CICAR	Late embryogenesis abundant protein 1	1-149	1-175	52	2.96e-49	Eukaryota; Viridiplantae; Streptophyta; Embryophyta; Tracheophyta; Spermatophyta; Magnoliopsida; eudicotyledons; Gunneridae; Pentapetalae; rosids; fabids; Fabales; Fabaceae; Papilionoideae; 50 kb inversion clade; NPAAA clade; Hologalegina; IRL clade; Cicereae; Cicer						KEGG:cam:101503652
TRINITY_DN967_c0_g1	-4.18267	5.19455	298.475	7.07988e-67	3.9535e-64	DOWN	70.3425	67.7711	3.77438	3.81251	824.32	724.72	43.55	34.5	KLCR2_ARATH	Protein KINESIN LIGHT CHAIN-RELATED 2 {ECO:0000303|PubMed:23204523}	2627-852	17-594	65.058	0	Eukaryota; Viridiplantae; Streptophyta; Embryophyta; Tracheophyta; Spermatophyta; Magnoliopsida; eudicotyledons; Gunneridae; Pentapetalae; rosids; malvids; Brassicales; Brassicaceae; Camelineae; Arabidopsis	KLCR2_ARATH	Protein KINESIN LIGHT CHAIN-RELATED 2 {ECO:0000303|PubMed:23204523}	30-621	17-594	65.058	0	Eukaryota; Viridiplantae; Streptophyta; Embryophyta; Tracheophyta; Spermatophyta; Magnoliopsida; eudicotyledons; Gunneridae; Pentapetalae; rosids; malvids; Brassicales; Brassicaceae; Camelineae; Arabidopsis	PF13374.8; TPR_10; Tetratricopeptide repeat; 230-258; E:0.00029`PF13176.8; TPR_7; Tetratricopeptide repeat; 231-257; E:0.0014`PF13181.8; TPR_8; Tetratricopeptide repeat; 232-258; E:0.075`PF17874.3; TPR_MalT; MalT-like TPR region; 361-509; E:1.1e-06`PF13424.8; TPR_12; Tetratricopeptide repeat; 395-468; E:1.3e-09`PF13181.8; TPR_8; Tetratricopeptide repeat; 401-425; E:0.045`PF13424.8; TPR_12; Tetrat…		GO:0005886, cellular_component, plasma membrane; GO:0009860, biological_process, pollen tube growth; GO:0031347, biological_process, regulation of defense response	GO:0005886, cellular_component, plasma membrane; GO:0009860, biological_process, pollen tube growth; GO:0031347, biological_process, regulation of defense response	GO:0005515, molecular_function, protein binding	KEGG:ath:AT3G27960
TRINITY_DN5159_c1_g2	-5.27316	5.18758	294.895	4.2657e-66	2.35496e-63	DOWN	77.2034	64.2952	2.6165	0.873008	904.72	687.55	30.19	7.9	TED7_ARATH	Protein TRACHEARY ELEMENT DIFFERENTIATION-RELATED 7 {ECO:0000303|PubMed:19383897}	475-651	120-176	47.458	2.52e-07	Eukaryota; Viridiplantae; Streptophyta; Embryophyta; Tracheophyta; Spermatophyta; Magnoliopsida; eudicotyledons; Gunneridae; Pentapetalae; rosids; malvids; Brassicales; Brassicaceae; Camelineae; Arabidopsis	TED7_ARATH	Protein TRACHEARY ELEMENT DIFFERENTIATION-RELATED 7 {ECO:0000303|PubMed:19383897}	128-217	90-176	48.889	1.04e-13	Eukaryota; Viridiplantae; Streptophyta; Embryophyta; Tracheophyta; Spermatophyta; Magnoliopsida; eudicotyledons; Gunneridae; Pentapetalae; rosids; malvids; Brassicales; Brassicaceae; Camelineae; Arabidopsis			GO:0005576, cellular_component, extracellular region; GO:0016021, cellular_component, integral component of membrane; GO:0009505, cellular_component, plant-type cell wall; GO:0005886, cellular_component, plasma membrane; GO:0071555, biological_process, cell wall organization; GO:0007275, biological_process, multicellular organism development; GO:0009834, biological_process, plant-type secondary c…	GO:0005576, cellular_component, extracellular region; GO:0016021, cellular_component, integral component of membrane; GO:0009505, cellular_component, plant-type cell wall; GO:0005886, cellular_component, plasma membrane; GO:0071555, biological_process, cell wall organization; GO:0007275, biological_process, multicellular organism development; GO:0009834, biological_process, plant-type secondary c…		KEGG:ath:AT5G48920
TRINITY_DN26456_c0_g1	-4.02601	5.40108	293.71	7.72876e-66	4.21886e-63	DOWN	76.0667	82.5388	5.35086	4.2899	891.4	882.64	61.74	38.82	TBL29_ARATH	Protein ESKIMO 1	470-1072	1-164	43.689	1.2e-24	Eukaryota; Viridiplantae; Streptophyta; Embryophyta; Tracheophyta; Spermatophyta; Magnoliopsida; eudicotyledons; Gunneridae; Pentapetalae; rosids; malvids; Brassicales; Brassicaceae; Camelineae; Arabidopsis	TBL29_ARATH	Protein ESKIMO 1	1-201	1-164	45.05	1.93e-32	Eukaryota; Viridiplantae; Streptophyta; Embryophyta; Tracheophyta; Spermatophyta; Magnoliopsida; eudicotyledons; Gunneridae; Pentapetalae; rosids; malvids; Brassicales; Brassicaceae; Camelineae; Arabidopsis	PF14416.8; PMR5N; PMR5 N terminal Domain; 176-201; E:3.5e-07		GO:0005794, cellular_component, Golgi apparatus; GO:0000139, cellular_component, Golgi membrane; GO:0016021, cellular_component, integral component of membrane; GO:0016413, molecular_function, O-acetyltransferase activity; GO:1990538, molecular_function, xylan O-acetyltransferase activity; GO:0045893, biological_process, positive regulation of transcription, DNA-templated; GO:0009409, biological_…	GO:0005794, cellular_component, Golgi apparatus; GO:0000139, cellular_component, Golgi membrane; GO:0016021, cellular_component, integral component of membrane; GO:0016413, molecular_function, O-acetyltransferase activity; GO:1990538, molecular_function, xylan O-acetyltransferase activity; GO:0045893, biological_process, positive regulation of transcription, DNA-templated; GO:0009409, biological_…		KEGG:ath:AT3G55990
TRINITY_DN1703_c0_g3	-2.21001	10.0916	292.537	1.39238e-65	7.51604e-63	DOWN	1780.03	1808.41	402.765	372.67	20859.6	19338.5	4647.23	3372.35	METK_MEDTR	S-adenosylmethionine synthase	2-889	98-394	94.949	0	Eukaryota; Viridiplantae; Streptophyta; Embryophyta; Tracheophyta; Spermatophyta; Magnoliopsida; eudicotyledons; Gunneridae; Pentapetalae; rosids; fabids; Fabales; Fabaceae; Papilionoideae; 50 kb inversion clade; NPAAA clade; Hologalegina; IRL clade; Trifolieae; Medicago	METK1_POPTR	S-adenosylmethionine synthase 1	1-296	97-392	95.27	0	Eukaryota; Viridiplantae; Streptophyta; Embryophyta; Tracheophyta; Spermatophyta; Magnoliopsida; eudicotyledons; Gunneridae; Pentapetalae; rosids; fabids; Malpighiales; Salicaceae; Saliceae; Populus	PF02772.18; S-AdoMet_synt_M; S-adenosylmethionine synthetase, central domain; 21-142; E:2.7e-48`PF02773.18; S-AdoMet_synt_C; S-adenosylmethionine synthetase, C-terminal domain; 144-284; E:2e-61		GO:0005737, cellular_component, cytoplasm; GO:0005524, molecular_function, ATP binding; GO:0046872, molecular_function, metal ion binding; GO:0004478, molecular_function, methionine adenosyltransferase activity; GO:0006730, biological_process, one-carbon metabolic process; GO:0006556, biological_process, S-adenosylmethionine biosynthetic process	GO:0005829, cellular_component, cytosol; GO:0005524, molecular_function, ATP binding; GO:0046872, molecular_function, metal ion binding; GO:0004478, molecular_function, methionine adenosyltransferase activity; GO:0006730, biological_process, one-carbon metabolic process; GO:0006556, biological_process, S-adenosylmethionine biosynthetic process	GO:0004478, molecular_function, methionine adenosyltransferase activity; GO:0006556, biological_process, S-adenosylmethionine biosynthetic process	KEGG:pop:7495188
TRINITY_DN1944_c0_g1	-4.32522	5.07853	286.497	2.88277e-64	1.53902e-61	DOWN	64.841	63.2376	3.57071	2.73174	759.85	676.24	41.2	24.72	BGAL6_ARATH	Beta-galactosidase 6	2703-1354	32-480	72.667	0	Eukaryota; Viridiplantae; Streptophyta; Embryophyta; Tracheophyta; Spermatophyta; Magnoliopsida; eudicotyledons; Gunneridae; Pentapetalae; rosids; malvids; Brassicales; Brassicaceae; Camelineae; Arabidopsis	BGAL6_ARATH	Beta-galactosidase 6	7-475	10-480	70.339	0	Eukaryota; Viridiplantae; Streptophyta; Embryophyta; Tracheophyta; Spermatophyta; Magnoliopsida; eudicotyledons; Gunneridae; Pentapetalae; rosids; malvids; Brassicales; Brassicaceae; Camelineae; Arabidopsis	PF01301.21; Glyco_hydro_35; Glycosyl hydrolases family 35; 32-338; E:2.4e-112`PF02449.17; Glyco_hydro_42; Beta-galactosidase; 54-200; E:5.1e-11`PF17834.3; GHD; Beta-sandwich domain in beta galactosidase; 346-417; E:1.4e-25		GO:0048046, cellular_component, apoplast; GO:0005618, cellular_component, cell wall; GO:0009536, cellular_component, plastid; GO:0005773, cellular_component, vacuole; GO:0004565, molecular_function, beta-galactosidase activity; GO:0005975, biological_process, carbohydrate metabolic process; GO:0048354, biological_process, mucilage biosynthetic process involved in seed coat development; GO:0009827…	GO:0048046, cellular_component, apoplast; GO:0005618, cellular_component, cell wall; GO:0009536, cellular_component, plastid; GO:0005773, cellular_component, vacuole; GO:0004565, molecular_function, beta-galactosidase activity; GO:0005975, biological_process, carbohydrate metabolic process; GO:0048354, biological_process, mucilage biosynthetic process involved in seed coat development; GO:0009827…	GO:0004565, molecular_function, beta-galactosidase activity; GO:0005975, biological_process, carbohydrate metabolic process; GO:0009341, cellular_component, beta-galactosidase complex	KEGG:ath:AT5G63800
TRINITY_DN6860_c0_g3	-4.78851	4.8542	284.918	6.36629e-64	3.36182e-61	DOWN	51.0442	59.9123	2.14502	1.81785	598.17	640.68	24.75	16.45	NCRK_ARATH	Receptor-like serine/threonine-protein kinase NCRK	2205-436	1-554	50.915	7.85e-170	Eukaryota; Viridiplantae; Streptophyta; Embryophyta; Tracheophyta; Spermatophyta; Magnoliopsida; eudicotyledons; Gunneridae; Pentapetalae; rosids; malvids; Brassicales; Brassicaceae; Camelineae; Arabidopsis	NCRK_ARATH	Receptor-like serine/threonine-protein kinase NCRK	1-590	1-554	50.915	0	Eukaryota; Viridiplantae; Streptophyta; Embryophyta; Tracheophyta; Spermatophyta; Magnoliopsida; eudicotyledons; Gunneridae; Pentapetalae; rosids; malvids; Brassicales; Brassicaceae; Camelineae; Arabidopsis	PF00069.27; Pkinase; Protein kinase domain; 225-500; E:5.5e-42`PF07714.19; PK_Tyr_Ser-Thr; Protein tyrosine and serine/threonine kinase; 227-502; E:3e-41		GO:0012505, cellular_component, endomembrane system; GO:0005768, cellular_component, endosome; GO:0010008, cellular_component, endosome membrane; GO:0016021, cellular_component, integral component of membrane; GO:0005886, cellular_component, plasma membrane; GO:0005524, molecular_function, ATP binding; GO:0051020, molecular_function, GTPase binding; GO:0106310, molecular_function, protein serine …	GO:0012505, cellular_component, endomembrane system; GO:0005768, cellular_component, endosome; GO:0010008, cellular_component, endosome membrane; GO:0016021, cellular_component, integral component of membrane; GO:0005886, cellular_component, plasma membrane; GO:0005524, molecular_function, ATP binding; GO:0051020, molecular_function, GTPase binding; GO:0106310, molecular_function, protein serine …	GO:0004672, molecular_function, protein kinase activity; GO:0005524, molecular_function, ATP binding; GO:0006468, biological_process, protein phosphorylation	KEGG:ath:AT2G28250
TRINITY_DN2856_c0_g1	-1.36685	11.8221	284.48	7.93045e-64	4.14276e-61	DOWN	5409.1	5027.13	2121.95	1924.19	63387.4	53758.3	24483.8	17412.3	ASR1_SOLLC	Abscisic stress-ripening protein 1 {ECO:0000303|Ref.2}	532-416	23-61	76.923	0.003	Eukaryota; Viridiplantae; Streptophyta; Embryophyta; Tracheophyta; Spermatophyta; Magnoliopsida; eudicotyledons; Gunneridae; Pentapetalae; asterids; lamiids; Solanales; Solanaceae; Solanoideae; Solaneae; Solanum; Solanum subgen. Lycopersicon	GLR36_ARATH	Glutamate receptor 3.6	25-79	613-663	29.091	3	Eukaryota; Viridiplantae; Streptophyta; Embryophyta; Tracheophyta; Spermatophyta; Magnoliopsida; eudicotyledons; Gunneridae; Pentapetalae; rosids; malvids; Brassicales; Brassicaceae; Camelineae; Arabidopsis			GO:0005634, cellular_component, nucleus; GO:0032991, cellular_component, protein-containing complex; GO:0042802, molecular_function, identical protein binding; GO:0008270, molecular_function, zinc ion binding; GO:0009414, biological_process, response to water deprivation; GO:0010043, biological_process, response to zinc ion	GO:0016021, cellular_component, integral component of membrane; GO:0005886, cellular_component, plasma membrane; GO:0005262, molecular_function, calcium channel activity; GO:0008066, molecular_function, glutamate receptor activity; GO:0015276, molecular_function, ligand-gated ion channel activity; GO:0038023, molecular_function, signaling receptor activity; GO:0006816, biological_process, calcium…		KEGG:ath:AT3G51480
TRINITY_DN4302_c0_g1	4.19375	5.85547	284.138	9.41488e-64	4.86589e-61	UP	5.18319	6.79002	110.069	108.845	60.74	72.61	1270.01	984.96	IP5P8_ARATH	Type I inositol polyphosphate 5-phosphatase 8 {ECO:0000305}	2028-613	7-474	54.633	5.27e-176	Eukaryota; Viridiplantae; Streptophyta; Embryophyta; Tracheophyta; Spermatophyta; Magnoliopsida; eudicotyledons; Gunneridae; Pentapetalae; rosids; malvids; Brassicales; Brassicaceae; Camelineae; Arabidopsis	IP5P8_ARATH	Type I inositol polyphosphate 5-phosphatase 8 {ECO:0000305}	10-271	7-300	54.397	4.38e-99	Eukaryota; Viridiplantae; Streptophyta; Embryophyta; Tracheophyta; Spermatophyta; Magnoliopsida; eudicotyledons; Gunneridae; Pentapetalae; rosids; malvids; Brassicales; Brassicaceae; Camelineae; Arabidopsis	PF03372.25; Exo_endo_phos; Endonuclease/Exonuclease/phosphatase family; 70-240; E:1.3e-09		GO:0034485, molecular_function, phosphatidylinositol-3,4,5-trisphosphate 5-phosphatase activity; GO:0004439, molecular_function, phosphatidylinositol-4,5-bisphosphate 5-phosphatase activity; GO:0046856, biological_process, phosphatidylinositol dephosphorylation	GO:0034485, molecular_function, phosphatidylinositol-3,4,5-trisphosphate 5-phosphatase activity; GO:0004439, molecular_function, phosphatidylinositol-4,5-bisphosphate 5-phosphatase activity; GO:0046856, biological_process, phosphatidylinositol dephosphorylation		KEGG:ath:AT2G37440
TRINITY_DN4626_c0_g2	-4.36143	5.09806	281.907	2.88368e-63	1.47468e-60	DOWN	59.5085	70.4269	3.18504	3.10636	697.36	753.12	36.75	28.11	LAC4_ARATH	Laccase-4	1983-313	1-558	73.214	0	Eukaryota; Viridiplantae; Streptophyta; Embryophyta; Tracheophyta; Spermatophyta; Magnoliopsida; eudicotyledons; Gunneridae; Pentapetalae; rosids; malvids; Brassicales; Brassicaceae; Camelineae; Arabidopsis	LAC4_ARATH	Laccase-4	1-557	1-558	73.214	0	Eukaryota; Viridiplantae; Streptophyta; Embryophyta; Tracheophyta; Spermatophyta; Magnoliopsida; eudicotyledons; Gunneridae; Pentapetalae; rosids; malvids; Brassicales; Brassicaceae; Camelineae; Arabidopsis	PF07732.17; Cu-oxidase_3; Multicopper oxidase; 32-145; E:1.6e-41`PF00394.24; Cu-oxidase; Multicopper oxidase; 159-307; E:1.3e-43`PF07731.16; Cu-oxidase_2; Multicopper oxidase; 407-540; E:7.7e-41		GO:0048046, cellular_component, apoplast; GO:0009505, cellular_component, plant-type cell wall; GO:0005507, molecular_function, copper ion binding; GO:0052716, molecular_function, hydroquinone:oxygen oxidoreductase activity; GO:0016491, molecular_function, oxidoreductase activity; GO:0009809, biological_process, lignin biosynthetic process; GO:0046274, biological_process, lignin catabolic process…	GO:0048046, cellular_component, apoplast; GO:0009505, cellular_component, plant-type cell wall; GO:0005507, molecular_function, copper ion binding; GO:0052716, molecular_function, hydroquinone:oxygen oxidoreductase activity; GO:0016491, molecular_function, oxidoreductase activity; GO:0009809, biological_process, lignin biosynthetic process; GO:0046274, biological_process, lignin catabolic process…	GO:0005507, molecular_function, copper ion binding; GO:0055114, biological_process, obsolete oxidation-reduction process; GO:0016491, molecular_function, oxidoreductase activity	KEGG:ath:AT2G38080
TRINITY_DN2939_c0_g1	-4.3532	6.02058	281.611	3.3456e-63	1.69308e-60	DOWN	112.678	134.14	5.7374	6.34755	1320.43	1434.44	66.2	57.44	PGLR5_ARATH	Probable polygalacturonase At1g80170	2316-1201	68-439	46.133	4.16e-110	Eukaryota; Viridiplantae; Streptophyta; Embryophyta; Tracheophyta; Spermatophyta; Magnoliopsida; eudicotyledons; Gunneridae; Pentapetalae; rosids; malvids; Brassicales; Brassicaceae; Camelineae; Arabidopsis	PGLR5_ARATH	Probable polygalacturonase At1g80170	4-178	266-439	50.282	5.94e-53	Eukaryota; Viridiplantae; Streptophyta; Embryophyta; Tracheophyta; Spermatophyta; Magnoliopsida; eudicotyledons; Gunneridae; Pentapetalae; rosids; malvids; Brassicales; Brassicaceae; Camelineae; Arabidopsis	PF00295.19; Glyco_hydro_28; Glycosyl hydrolases family 28; 3-144; E:8.8e-43		GO:0005618, cellular_component, cell wall; GO:0005576, cellular_component, extracellular region; GO:0004650, molecular_function, polygalacturonase activity; GO:0005975, biological_process, carbohydrate metabolic process; GO:0071555, biological_process, cell wall organization	GO:0005618, cellular_component, cell wall; GO:0005576, cellular_component, extracellular region; GO:0004650, molecular_function, polygalacturonase activity; GO:0005975, biological_process, carbohydrate metabolic process; GO:0071555, biological_process, cell wall organization	GO:0004650, molecular_function, polygalacturonase activity; GO:0005975, biological_process, carbohydrate metabolic process	KEGG:ath:AT1G80170
TRINITY_DN4993_c0_g3	-4.96628	4.75543	280.701	5.28234e-63	2.64564e-60	DOWN	50.0987	53.9218	1.97342	1.26752	587.09	576.62	22.77	11.47	NAC7_ARATH	NAC domain-containing protein 7 {ECO:0000303|PubMed:15029955}	1015-347	125-395	43.841	1.55e-38	Eukaryota; Viridiplantae; Streptophyta; Embryophyta; Tracheophyta; Spermatophyta; Magnoliopsida; eudicotyledons; Gunneridae; Pentapetalae; rosids; malvids; Brassicales; Brassicaceae; Camelineae; Arabidopsis	NAC7_ARATH	NAC domain-containing protein 7 {ECO:0000303|PubMed:15029955}	1-223	125-395	43.841	2.17e-48	Eukaryota; Viridiplantae; Streptophyta; Embryophyta; Tracheophyta; Spermatophyta; Magnoliopsida; eudicotyledons; Gunneridae; Pentapetalae; rosids; malvids; Brassicales; Brassicaceae; Camelineae; Arabidopsis			GO:0005634, cellular_component, nucleus; GO:0003700, molecular_function, DNA-binding transcription factor activity; GO:0043565, molecular_function, sequence-specific DNA binding; GO:0000976, molecular_function, transcription cis-regulatory region binding; GO:0071555, biological_process, cell wall organization; GO:0007275, biological_process, multicellular organism development; GO:1901348, biologi…	GO:0005634, cellular_component, nucleus; GO:0003700, molecular_function, DNA-binding transcription factor activity; GO:0043565, molecular_function, sequence-specific DNA binding; GO:0000976, molecular_function, transcription cis-regulatory region binding; GO:0071555, biological_process, cell wall organization; GO:0007275, biological_process, multicellular organism development; GO:1901348, biologi…		KEGG:ath:AT1G12260
TRINITY_DN4635_c0_g2	-6.20055	4.45097	279.633	9.0282e-63	4.47559e-60	DOWN	42.4195	43.1266	0.493139	0.665255	497.1	461.18	5.69	6.02	TBL34_ARATH	Protein trichome birefringence-like 34	299-997	174-406	69.099	3.84e-120	Eukaryota; Viridiplantae; Streptophyta; Embryophyta; Tracheophyta; Spermatophyta; Magnoliopsida; eudicotyledons; Gunneridae; Pentapetalae; rosids; malvids; Brassicales; Brassicaceae; Camelineae; Arabidopsis	TBL34_ARATH	Protein trichome birefringence-like 34	3-235	174-406	69.099	2.02e-122	Eukaryota; Viridiplantae; Streptophyta; Embryophyta; Tracheophyta; Spermatophyta; Magnoliopsida; eudicotyledons; Gunneridae; Pentapetalae; rosids; malvids; Brassicales; Brassicaceae; Camelineae; Arabidopsis	PF13839.8; PC-Esterase; GDSL/SGNH-like Acyl-Esterase family found in Pmr5 and Cas1p; 2-231; E:5.7e-68		GO:0005794, cellular_component, Golgi apparatus; GO:0000139, cellular_component, Golgi membrane; GO:0016021, cellular_component, integral component of membrane; GO:0016413, molecular_function, O-acetyltransferase activity; GO:1990538, molecular_function, xylan O-acetyltransferase activity; GO:0045492, biological_process, xylan biosynthetic process	GO:0005794, cellular_component, Golgi apparatus; GO:0000139, cellular_component, Golgi membrane; GO:0016021, cellular_component, integral component of membrane; GO:0016413, molecular_function, O-acetyltransferase activity; GO:1990538, molecular_function, xylan O-acetyltransferase activity; GO:0045492, biological_process, xylan biosynthetic process		KEGG:ath:AT2G38320
TRINITY_DN1464_c2_g1	5.40496	4.80775	279.35	1.04028e-62	5.10493e-60	UP	0.594778	1.99745	56.9008	51.8258	6.97	21.36	656.54	468.98	PDC2_PEA	Pyruvate decarboxylase 2	827-315	235-405	92.398	1.69e-115	Eukaryota; Viridiplantae; Streptophyta; Embryophyta; Tracheophyta; Spermatophyta; Magnoliopsida; eudicotyledons; Gunneridae; Pentapetalae; rosids; fabids; Fabales; Fabaceae; Papilionoideae; 50 kb inversion clade; NPAAA clade; Hologalegina; IRL clade; Fabeae; Pisum	PDC2_PEA	Pyruvate decarboxylase 2	1-171	235-405	92.398	2.6e-117	Eukaryota; Viridiplantae; Streptophyta; Embryophyta; Tracheophyta; Spermatophyta; Magnoliopsida; eudicotyledons; Gunneridae; Pentapetalae; rosids; fabids; Fabales; Fabaceae; Papilionoideae; 50 kb inversion clade; NPAAA clade; Hologalegina; IRL clade; Fabeae; Pisum	PF02775.23; TPP_enzyme_C; Thiamine pyrophosphate enzyme, C-terminal TPP binding domain; 18-142; E:8.6e-15		GO:0000287, molecular_function, magnesium ion binding; GO:0004737, molecular_function, pyruvate decarboxylase activity; GO:0030976, molecular_function, thiamine pyrophosphate binding	GO:0000287, molecular_function, magnesium ion binding; GO:0004737, molecular_function, pyruvate decarboxylase activity; GO:0030976, molecular_function, thiamine pyrophosphate binding	GO:0003824, molecular_function, catalytic activity; GO:0030976, molecular_function, thiamine pyrophosphate binding
TRINITY_DN111037_c0_g1	-4.45484	6.79357	278.736	1.41627e-62	6.88054e-60	DOWN	193.948	229.622	8.28976	11.1049	2272.81	2455.5	95.65	100.49	PER66_ARATH	Peroxidase 66	1159-263	23-322	73	1.44e-156	Eukaryota; Viridiplantae; Streptophyta; Embryophyta; Tracheophyta; Spermatophyta; Magnoliopsida; eudicotyledons; Gunneridae; Pentapetalae; rosids; malvids; Brassicales; Brassicaceae; Camelineae; Arabidopsis	PER66_ARATH	Peroxidase 66	1-320	1-322	70.186	2.2e-170	Eukaryota; Viridiplantae; Streptophyta; Embryophyta; Tracheophyta; Spermatophyta; Magnoliopsida; eudicotyledons; Gunneridae; Pentapetalae; rosids; malvids; Brassicales; Brassicaceae; Camelineae; Arabidopsis	PF00141.25; peroxidase; Peroxidase; 47-286; E:8.7e-76		GO:0005576, cellular_component, extracellular region; GO:0009505, cellular_component, plant-type cell wall; GO:0009506, cellular_component, plasmodesma; GO:0020037, molecular_function, heme binding; GO:0046872, molecular_function, metal ion binding; GO:0004601, molecular_function, peroxidase activity; GO:0042744, biological_process, hydrogen peroxide catabolic process; GO:0006979, biological_proc…	GO:0005576, cellular_component, extracellular region; GO:0009505, cellular_component, plant-type cell wall; GO:0009506, cellular_component, plasmodesma; GO:0020037, molecular_function, heme binding; GO:0046872, molecular_function, metal ion binding; GO:0004601, molecular_function, peroxidase activity; GO:0042744, biological_process, hydrogen peroxide catabolic process; GO:0006979, biological_proc…	GO:0004601, molecular_function, peroxidase activity; GO:0020037, molecular_function, heme binding; GO:0006979, biological_process, response to oxidative stress; GO:0055114, biological_process, obsolete oxidation-reduction process	KEGG:ath:AT5G51890
TRINITY_DN3348_c1_g2	-4.31395	5.2671	276.088	5.34661e-62	2.57177e-59	DOWN	65.4563	80.5638	4.18258	3.05442	767.06	861.52	48.26	27.64	LOH3_ARATH	Ceramide synthase 1 LOH3 {ECO:0000303|PubMed:25822663}	2897-2439	140-292	84.314	1.19e-81	Eukaryota; Viridiplantae; Streptophyta; Embryophyta; Tracheophyta; Spermatophyta; Magnoliopsida; eudicotyledons; Gunneridae; Pentapetalae; rosids; malvids; Brassicales; Brassicaceae; Camelineae; Arabidopsis	3MG1_ECOLI	DNA-3-methyladenine glycosylase 1	118-176	1-57	40.678	5.23e-10	Bacteria; Proteobacteria; Gammaproteobacteria; Enterobacterales; Enterobacteriaceae; Escherichia	PF03352.15; Adenine_glyco; Methyladenine glycosylase; 126-176; E:3.8e-13	COG2818; DNA-3-methyladenine glycosylase activity	GO:0005783, cellular_component, endoplasmic reticulum; GO:0005789, cellular_component, endoplasmic reticulum membrane; GO:0016021, cellular_component, integral component of membrane; GO:0016410, molecular_function, N-acyltransferase activity; GO:0050291, molecular_function, sphingosine N-acyltransferase activity; GO:0046513, biological_process, ceramide biosynthetic process; GO:0010256, biologica…	GO:0008725, molecular_function, DNA-3-methyladenine glycosylase activity; GO:0046872, molecular_function, metal ion binding; GO:0006284, biological_process, base-excision repair; GO:0006307, biological_process, DNA dealkylation involved in DNA repair	GO:0008725, molecular_function, DNA-3-methyladenine glycosylase activity; GO:0006284, biological_process, base-excision repair	KEGG:ecj:JW3518; KEGG:eco:b3549
TRINITY_DN3185_c0_g1	-2.76511	9.07681	275.973	5.66389e-62	2.69768e-59	DOWN	893.388	988.991	141.222	135.616	10469.3	10575.9	1629.46	1227.21	CAMT_MEDSA	Caffeoyl-CoA O-methyltransferase	777-1313	69-247	79.33	8.91e-95	Eukaryota; Viridiplantae; Streptophyta; Embryophyta; Tracheophyta; Spermatophyta; Magnoliopsida; eudicotyledons; Gunneridae; Pentapetalae; rosids; fabids; Fabales; Fabaceae; Papilionoideae; 50 kb inversion clade; NPAAA clade; Hologalegina; IRL clade; Trifolieae; Medicago	CAMT1_POPTR	Caffeoyl-CoA O-methyltransferase 1	1-107	1-107	91.589	4.43e-68	Eukaryota; Viridiplantae; Streptophyta; Embryophyta; Tracheophyta; Spermatophyta; Magnoliopsida; eudicotyledons; Gunneridae; Pentapetalae; rosids; fabids; Malpighiales; Salicaceae; Saliceae; Populus	PF01596.19; Methyltransf_3; O-methyltransferase; 35-108; E:5.7e-32		GO:0042409, molecular_function, caffeoyl-CoA O-methyltransferase activity; GO:0046872, molecular_function, metal ion binding; GO:0009809, biological_process, lignin biosynthetic process; GO:0032259, biological_process, methylation	GO:0042409, molecular_function, caffeoyl-CoA O-methyltransferase activity; GO:0046872, molecular_function, metal ion binding; GO:0009809, biological_process, lignin biosynthetic process; GO:0032259, biological_process, methylation	GO:0008171, molecular_function, O-methyltransferase activity	KEGG:pop:7457542
TRINITY_DN11159_c0_g1	-3.42065	8.89478	274.582	1.1382e-61	5.32288e-59	DOWN	1003.24	737.422	82.9704	79.541	11756.6	7885.73	957.34	719.78	RECF_LACF3	DNA replication and repair protein RecF {ECO:0000255|HAMAP-Rule:MF_00365}	82-168	97-125	41.379	8	Bacteria; Firmicutes; Bacilli; Lactobacillales; Lactobacillaceae; Limosilactobacillus									COG1195; it is required for DNA replication and normal SOS inducibility. RecF binds preferentially to single-stranded, linear DNA. It also seems to bind ATP (By similarity)	GO:0005737, cellular_component, cytoplasm; GO:0005524, molecular_function, ATP binding; GO:0003697, molecular_function, single-stranded DNA binding; GO:0006281, biological_process, DNA repair; GO:0006260, biological_process, DNA replication; GO:0009432, biological_process, SOS response			KEGG:lfe:LAF_0004
TRINITY_DN73_c1_g2	-3.36949	7.97922	274.58	1.13947e-61	5.32288e-59	DOWN	478.578	441.033	44.2464	44.7201	5608.29	4716.25	510.53	404.68								T30A2_RAT	Tetratricopeptide repeat protein 30A2	5-63	492-541	30.508	2.2	Eukaryota; Metazoa; Chordata; Craniata; Vertebrata; Euteleostomi; Mammalia; Eutheria; Euarchontoglires; Glires; Rodentia; Myomorpha; Muroidea; Muridae; Murinae; Rattus				GO:0005879, cellular_component, axonemal microtubule; GO:0005813, cellular_component, centrosome; GO:0036064, cellular_component, ciliary basal body; GO:0005929, cellular_component, cilium; GO:0030992, cellular_component, intraciliary transport particle B; GO:0120170, molecular_function, intraciliary transport particle B binding; GO:0042073, biological_process, intraciliary transport		KEGG:rno:311123
TRINITY_DN38419_c0_g2	-4.00286	7.01142	274.548	1.15791e-61	5.35747e-59	DOWN	257.78	227.333	16.1826	13.9924	3020.84	2431.02	186.72	126.62	XYN1_ARATH	Endo-1,4-beta-xylanase 1 {ECO:0000303|PubMed:12154138}	417-3206	1-942	67.019	0	Eukaryota; Viridiplantae; Streptophyta; Embryophyta; Tracheophyta; Spermatophyta; Magnoliopsida; eudicotyledons; Gunneridae; Pentapetalae; rosids; malvids; Brassicales; Brassicaceae; Camelineae; Arabidopsis	XYN1_ARATH	Endo-1,4-beta-xylanase 1 {ECO:0000303|PubMed:12154138}	1-930	1-942	67.019	0	Eukaryota; Viridiplantae; Streptophyta; Embryophyta; Tracheophyta; Spermatophyta; Magnoliopsida; eudicotyledons; Gunneridae; Pentapetalae; rosids; malvids; Brassicales; Brassicaceae; Camelineae; Arabidopsis	PF02018.19; CBM_4_9; Carbohydrate binding domain; 44-184; E:2.6e-20`PF02018.19; CBM_4_9; Carbohydrate binding domain; 215-352; E:5.6e-17`PF02018.19; CBM_4_9; Carbohydrate binding domain; 389-529; E:1.3e-18`PF00331.22; Glyco_hydro_10; Glycosyl hydrolase family 10; 587-844; E:3.5e-46		GO:0005618, cellular_component, cell wall; GO:0005576, cellular_component, extracellular region; GO:0031176, molecular_function, endo-1,4-beta-xylanase activity; GO:0045493, biological_process, xylan catabolic process	GO:0005618, cellular_component, cell wall; GO:0005576, cellular_component, extracellular region; GO:0031176, molecular_function, endo-1,4-beta-xylanase activity; GO:0045493, biological_process, xylan catabolic process	GO:0016798, molecular_function, hydrolase activity, acting on glycosyl bonds; GO:0004553, molecular_function, hydrolase activity, hydrolyzing O-glycosyl compounds; GO:0005975, biological_process, carbohydrate metabolic process	KEGG:ath:AT1G58370
TRINITY_DN2098_c0_g2	-7.46931	6.73115	274.236	1.35415e-61	6.20633e-59	DOWN	284.938	136.838	1.04001	1.34045	3339.09	1463.3	12	12.13	FLA12_ARATH	Fasciclin-like arabinogalactan protein 12	873-442	40-183	57.931	6.02e-45	Eukaryota; Viridiplantae; Streptophyta; Embryophyta; Tracheophyta; Spermatophyta; Magnoliopsida; eudicotyledons; Gunneridae; Pentapetalae; rosids; malvids; Brassicales; Brassicaceae; Camelineae; Arabidopsis	FLA12_ARATH	Fasciclin-like arabinogalactan protein 12	66-210	39-183	57.534	4.53e-47	Eukaryota; Viridiplantae; Streptophyta; Embryophyta; Tracheophyta; Spermatophyta; Magnoliopsida; eudicotyledons; Gunneridae; Pentapetalae; rosids; malvids; Brassicales; Brassicaceae; Camelineae; Arabidopsis	PF02469.24; Fasciclin; Fasciclin domain; 76-210; E:4.2e-18		GO:0031225, cellular_component, anchored component of membrane; GO:0005886, cellular_component, plasma membrane; GO:0009834, biological_process, plant-type secondary cell wall biogenesis	GO:0031225, cellular_component, anchored component of membrane; GO:0005886, cellular_component, plasma membrane; GO:0009834, biological_process, plant-type secondary cell wall biogenesis		KEGG:ath:AT5G60490
TRINITY_DN12844_c1_g1	-3.68079	7.25738	271.852	4.48016e-61	2.03416e-58	DOWN	283.217	283.814	22.1878	22.002	3318.92	3035	256.01	199.1	PLR_SINHE	Bifunctional pinoresinol-lariciresinol reductase {ECO:0000303|PubMed:23653238, ECO:0000303|Ref.2}	1324-224	1-311	63.215	1.42e-155	Eukaryota; Viridiplantae; Streptophyta; Embryophyta; Tracheophyta; Spermatophyta; Magnoliopsida; Ranunculales; Berberidaceae; Podophylloideae; Sinopodophyllum	PILR2_LINUS	Bifunctional pinoresinol-lariciresinol reductase 2	14-203	20-209	84.211	7.54e-115	Eukaryota; Viridiplantae; Streptophyta; Embryophyta; Tracheophyta; Spermatophyta; Magnoliopsida; eudicotyledons; Gunneridae; Pentapetalae; rosids; fabids; Malpighiales; Linaceae; Linum	PF05368.15; NmrA; NmrA-like family; 18-203; E:4.5e-46`PF01370.23; Epimerase; NAD dependent epimerase/dehydratase family; 18-125; E:4.4e-05`PF13460.8; NAD_binding_10; NAD(P)H-binding; 22-168; E:2.2e-12		GO:0010284, molecular_function, lariciresinol reductase activity; GO:0010283, molecular_function, pinoresinol reductase activity; GO:1902125, biological_process, (+)-pinoresinol catabolic process; GO:1902138, biological_process, (-)-secoisolariciresinol biosynthetic process; GO:0019438, biological_process, aromatic compound biosynthetic process; GO:0009699, biological_process, phenylpropanoid bio…	GO:0010284, molecular_function, lariciresinol reductase activity; GO:0010283, molecular_function, pinoresinol reductase activity; GO:1902132, biological_process, (+)-lariciresinol biosynthetic process; GO:1902131, biological_process, (+)-lariciresinol catabolic process; GO:1902125, biological_process, (+)-pinoresinol catabolic process; GO:1902138, biological_process, (-)-secoisolariciresinol bios…	GO:0003824, molecular_function, catalytic activity	KEGG:ag:ABY75535
TRINITY_DN3325_c0_g1	-3.33015	8.20993	271.445	5.49421e-61	2.47148e-58	DOWN	579.668	496.93	54.0694	52.9474	6792.93	5313.99	623.87	479.13	WTR31_ARATH	WAT1-related protein At4g08290	62-943	2-295	51.689	7.39e-102	Eukaryota; Viridiplantae; Streptophyta; Embryophyta; Tracheophyta; Spermatophyta; Magnoliopsida; eudicotyledons; Gunneridae; Pentapetalae; rosids; malvids; Brassicales; Brassicaceae; Camelineae; Arabidopsis	WTR31_ARATH	WAT1-related protein At4g08290	8-316	2-310	50.482	6.14e-110	Eukaryota; Viridiplantae; Streptophyta; Embryophyta; Tracheophyta; Spermatophyta; Magnoliopsida; eudicotyledons; Gunneridae; Pentapetalae; rosids; malvids; Brassicales; Brassicaceae; Camelineae; Arabidopsis	PF00892.22; EamA; EamA-like transporter family; 23-160; E:2.4e-13`PF00892.22; EamA; EamA-like transporter family; 193-315; E:8.3e-08		GO:0016021, cellular_component, integral component of membrane; GO:0005886, cellular_component, plasma membrane; GO:0022857, molecular_function, transmembrane transporter activity	GO:0016021, cellular_component, integral component of membrane; GO:0005886, cellular_component, plasma membrane; GO:0022857, molecular_function, transmembrane transporter activity	GO:0016020, cellular_component, membrane; GO:0016021, cellular_component, integral component of membrane	KEGG:ath:AT4G08290
TRINITY_DN9780_c0_g1	-4.4381	5.31928	268.606	2.28409e-60	1.01803e-57	DOWN	64.0969	87.8504	3.48491	3.50087	751.13	939.44	40.21	31.68	CCD8B_ORYSJ	Carotenoid cleavage dioxygenase 8 homolog B, chloroplastic	323-1771	83-565	76.19	0	Eukaryota; Viridiplantae; Streptophyta; Embryophyta; Tracheophyta; Spermatophyta; Magnoliopsida; Liliopsida; Poales; Poaceae; BOP clade; Oryzoideae; Oryzeae; Oryzinae; Oryza; Oryza sativa	CCD8B_ORYSJ	Carotenoid cleavage dioxygenase 8 homolog B, chloroplastic	87-569	83-565	76.19	0	Eukaryota; Viridiplantae; Streptophyta; Embryophyta; Tracheophyta; Spermatophyta; Magnoliopsida; Liliopsida; Poales; Poaceae; BOP clade; Oryzoideae; Oryzeae; Oryzinae; Oryza; Oryza sativa	PF03055.17; RPE65; Retinal pigment epithelial membrane protein; 94-567; E:7.5e-98		GO:0009507, cellular_component, chloroplast; GO:0102396, molecular_function, 9-cis-10'-apo-beta-carotenal cleavage oxygenase activity; GO:0102251, molecular_function, all-trans-beta-apo-10'-carotenal cleavage oxygenase activity; GO:0010436, molecular_function, carotenoid dioxygenase activity; GO:0046872, molecular_function, metal ion binding; GO:0016702, molecular_function, oxidoreductase activit…	GO:0009507, cellular_component, chloroplast; GO:0102396, molecular_function, 9-cis-10'-apo-beta-carotenal cleavage oxygenase activity; GO:0102251, molecular_function, all-trans-beta-apo-10'-carotenal cleavage oxygenase activity; GO:0010436, molecular_function, carotenoid dioxygenase activity; GO:0046872, molecular_function, metal ion binding; GO:0016702, molecular_function, oxidoreductase activit…	GO:0016702, molecular_function, oxidoreductase activity, acting on single donors with incorporation of molecular oxygen, incorporation of two atoms of oxygen; GO:0055114, biological_process, obsolete oxidation-reduction process	KEGG:osa:4326177
TRINITY_DN5917_c0_g1	-3.70938	5.32738	268.007	3.08505e-60	1.36253e-57	DOWN	70.9791	77.5087	5.5658	5.77622	831.78	828.85	64.22	52.27	HESX1_PANTR	Homeobox expressed in ES cells 1	1529-1284	71-148	33.735	3.4	Eukaryota; Metazoa; Chordata; Craniata; Vertebrata; Euteleostomi; Mammalia; Eutheria; Euarchontoglires; Primates; Haplorrhini; Catarrhini; Hominidae; Pan	SUCC_ORITB	Succinate--CoA ligase [ADP-forming] subunit beta {ECO:0000255|HAMAP-Rule:MF_00558}	27-96	295-366	32.877	4.4	Bacteria; Proteobacteria; Alphaproteobacteria; Rickettsiales; Rickettsiaceae; Rickettsieae; Orientia		COG0045; Succinyl-CoA synthetase subunit beta	GO:0005634, cellular_component, nucleus; GO:0003682, molecular_function, chromatin binding; GO:0003677, molecular_function, DNA binding; GO:0001227, molecular_function, DNA-binding transcription repressor activity, RNA polymerase II-specific; GO:0008022, molecular_function, protein C-terminus binding; GO:0042803, molecular_function, protein homodimerization activity; GO:0047485, molecular_functio…	GO:0005524, molecular_function, ATP binding; GO:0000287, molecular_function, magnesium ion binding; GO:0004775, molecular_function, succinate-CoA ligase (ADP-forming) activity; GO:0006099, biological_process, tricarboxylic acid cycle		KEGG:ots:OTBS_0151
TRINITY_DN4018_c0_g2	8.15631	4.2889	266.942	5.26575e-60	2.30469e-57	UP	0	0.259032	43.099	34.1136	0	2.77	497.29	308.7								SC16B_MOUSE	Protein transport protein Sec16B	38-105	937-999	34.286	1.5	Eukaryota; Metazoa; Chordata; Craniata; Vertebrata; Euteleostomi; Mammalia; Eutheria; Euarchontoglires; Glires; Rodentia; Myomorpha; Muroidea; Muridae; Murinae; Mus; Mus				GO:0070971, cellular_component, endoplasmic reticulum exit site; GO:0005789, cellular_component, endoplasmic reticulum membrane; GO:0012507, cellular_component, ER to Golgi transport vesicle membrane; GO:0000139, cellular_component, Golgi membrane; GO:0043231, cellular_component, intracellular membrane-bounded organelle; GO:0006914, biological_process, autophagy; GO:0048208, biological_process, C…		KEGG:mmu:89867
TRINITY_DN649_c0_g1	-5.43856	4.66871	264.918	1.45397e-59	6.30686e-57	DOWN	43.2268	55.4863	1.14748	1.10065	506.56	593.35	13.24	9.96	GAUTC_ARATH	Probable galacturonosyltransferase 12	1034-2200	147-535	80.463	0	Eukaryota; Viridiplantae; Streptophyta; Embryophyta; Tracheophyta; Spermatophyta; Magnoliopsida; eudicotyledons; Gunneridae; Pentapetalae; rosids; malvids; Brassicales; Brassicaceae; Camelineae; Arabidopsis	GAUTC_ARATH	Probable galacturonosyltransferase 12	1-389	147-535	80.463	0	Eukaryota; Viridiplantae; Streptophyta; Embryophyta; Tracheophyta; Spermatophyta; Magnoliopsida; eudicotyledons; Gunneridae; Pentapetalae; rosids; malvids; Brassicales; Brassicaceae; Camelineae; Arabidopsis	PF01501.22; Glyco_transf_8; Glycosyl transferase family 8; 62-361; E:5.9e-82		GO:0005794, cellular_component, Golgi apparatus; GO:0000139, cellular_component, Golgi membrane; GO:0016021, cellular_component, integral component of membrane; GO:0047262, molecular_function, polygalacturonate 4-alpha-galacturonosyltransferase activity; GO:0071555, biological_process, cell wall organization; GO:0010417, biological_process, glucuronoxylan biosynthetic process; GO:0010413, biologi…	GO:0005794, cellular_component, Golgi apparatus; GO:0000139, cellular_component, Golgi membrane; GO:0016021, cellular_component, integral component of membrane; GO:0047262, molecular_function, polygalacturonate 4-alpha-galacturonosyltransferase activity; GO:0071555, biological_process, cell wall organization; GO:0010417, biological_process, glucuronoxylan biosynthetic process; GO:0010413, biologi…	GO:0016757, molecular_function, glycosyltransferase activity	KEGG:ath:AT5G54690
TRINITY_DN11647_c0_g2	4.18329	5.62729	264.3	1.98282e-59	8.52473e-57	UP	3.95096	6.35799	99.485	87.2069	46.3	67.99	1147.89	789.15	JA2L_SOLLC	NAC domain-containing protein JA2L {ECO:0000305}	628-455	1-61	81.967	2.96e-25	Eukaryota; Viridiplantae; Streptophyta; Embryophyta; Tracheophyta; Spermatophyta; Magnoliopsida; eudicotyledons; Gunneridae; Pentapetalae; asterids; lamiids; Solanales; Solanaceae; Solanoideae; Solaneae; Solanum; Solanum subgen. Lycopersicon	JA2L_SOLLC	NAC domain-containing protein JA2L {ECO:0000305}	30-87	1-61	81.967	1e-28	Eukaryota; Viridiplantae; Streptophyta; Embryophyta; Tracheophyta; Spermatophyta; Magnoliopsida; eudicotyledons; Gunneridae; Pentapetalae; asterids; lamiids; Solanales; Solanaceae; Solanoideae; Solaneae; Solanum; Solanum subgen. Lycopersicon	PF02365.17; NAM; No apical meristem (NAM) protein; 41-99; E:1.7e-12		GO:0005634, cellular_component, nucleus; GO:0003677, molecular_function, DNA binding; GO:0006952, biological_process, defense response; GO:0006355, biological_process, regulation of transcription, DNA-templated	GO:0005634, cellular_component, nucleus; GO:0003677, molecular_function, DNA binding; GO:0006952, biological_process, defense response; GO:0006355, biological_process, regulation of transcription, DNA-templated	GO:0003677, molecular_function, DNA binding; GO:0006355, biological_process, regulation of transcription, DNA-templated	KEGG:sly:101248026
TRINITY_DN668_c0_g4	5.67477	4.65106	264.088	2.20515e-59	9.39743e-57	UP	0.360963	1.5757	50.6807	47.1723	4.23	16.85	584.77	426.87	PDC1_ARATH	Pyruvate decarboxylase 1	1570-215	1-455	80	0	Eukaryota; Viridiplantae; Streptophyta; Embryophyta; Tracheophyta; Spermatophyta; Magnoliopsida; eudicotyledons; Gunneridae; Pentapetalae; rosids; malvids; Brassicales; Brassicaceae; Camelineae; Arabidopsis	PDC1_ARATH	Pyruvate decarboxylase 1	1-446	1-449	81.069	0	Eukaryota; Viridiplantae; Streptophyta; Embryophyta; Tracheophyta; Spermatophyta; Magnoliopsida; eudicotyledons; Gunneridae; Pentapetalae; rosids; malvids; Brassicales; Brassicaceae; Camelineae; Arabidopsis	PF02776.20; TPP_enzyme_N; Thiamine pyrophosphate enzyme, N-terminal TPP binding domain; 43-211; E:1.3e-35`PF00205.24; TPP_enzyme_M; Thiamine pyrophosphate enzyme, central domain; 240-357; E:5e-21		GO:0005829, cellular_component, cytosol; GO:0005886, cellular_component, plasma membrane; GO:0016831, molecular_function, carboxy-lyase activity; GO:0000287, molecular_function, magnesium ion binding; GO:0004737, molecular_function, pyruvate decarboxylase activity; GO:0030976, molecular_function, thiamine pyrophosphate binding; GO:0071456, biological_process, cellular response to hypoxia; GO:0034…	GO:0005829, cellular_component, cytosol; GO:0005886, cellular_component, plasma membrane; GO:0016831, molecular_function, carboxy-lyase activity; GO:0000287, molecular_function, magnesium ion binding; GO:0004737, molecular_function, pyruvate decarboxylase activity; GO:0030976, molecular_function, thiamine pyrophosphate binding; GO:0071456, biological_process, cellular response to hypoxia; GO:0034…	GO:0030976, molecular_function, thiamine pyrophosphate binding; GO:0000287, molecular_function, magnesium ion binding	KEGG:ath:AT4G33070
TRINITY_DN5667_c0_g2	3.92193	6.54735	263.712	2.66349e-59	1.1252e-56	UP	12.4792	10.5904	179.484	170.851	146.24	113.25	2070.95	1546.06	PCP14_ARATH	Precursor of CEP14 {ECO:0000303|PubMed:24179096}	534-668	64-107	62.222	3.84e-07	Eukaryota; Viridiplantae; Streptophyta; Embryophyta; Tracheophyta; Spermatophyta; Magnoliopsida; eudicotyledons; Gunneridae; Pentapetalae; rosids; malvids; Brassicales; Brassicaceae; Camelineae; Arabidopsis										GO:0048046, cellular_component, apoplast; GO:0005179, molecular_function, hormone activity; GO:0006995, biological_process, cellular response to nitrogen starvation; GO:0007275, biological_process, multicellular organism development; GO:1902025, biological_process, nitrate import; GO:2000280, biological_process, regulation of root development; GO:0010037, biological_process, response to carbon di…			KEGG:ath:AT1G29290
TRINITY_DN4865_c0_g1	3.60272	5.29105	257.553	5.86036e-58	2.45438e-55	UP	5.83087	6.01292	74.1017	69.9523	68.33	64.3	855.01	633.01	SRO2_ARATH	Probable inactive poly [ADP-ribose] polymerase SRO2	661-1470	45-320	37.809	1.85e-54	Eukaryota; Viridiplantae; Streptophyta; Embryophyta; Tracheophyta; Spermatophyta; Magnoliopsida; eudicotyledons; Gunneridae; Pentapetalae; rosids; malvids; Brassicales; Brassicaceae; Camelineae; Arabidopsis	SRO2_ARATH	Probable inactive poly [ADP-ribose] polymerase SRO2	58-327	45-320	37.809	1.18e-58	Eukaryota; Viridiplantae; Streptophyta; Embryophyta; Tracheophyta; Spermatophyta; Magnoliopsida; eudicotyledons; Gunneridae; Pentapetalae; rosids; malvids; Brassicales; Brassicaceae; Camelineae; Arabidopsis	PF12174.10; RST; RCD1-SRO-TAF4 (RST) plant domain; 258-323; E:4e-24		GO:0005634, cellular_component, nucleus; GO:0003950, molecular_function, NAD+ ADP-ribosyltransferase activity; GO:0007275, biological_process, multicellular organism development	GO:0005634, cellular_component, nucleus; GO:0003950, molecular_function, NAD+ ADP-ribosyltransferase activity; GO:0007275, biological_process, multicellular organism development		KEGG:ath:AT1G23550
TRINITY_DN8577_c0_g1	4.22434	7.6185	257.401	6.32507e-58	2.62637e-55	UP	24.3219	15.4802	376.641	368.909	285.02	165.54	4345.81	3338.32	SNAK2_SOLTU	Snakin-2	523-335	42-104	79.365	1.01e-28	Eukaryota; Viridiplantae; Streptophyta; Embryophyta; Tracheophyta; Spermatophyta; Magnoliopsida; eudicotyledons; Gunneridae; Pentapetalae; asterids; lamiids; Solanales; Solanaceae; Solanoideae; Solaneae; Solanum	SNAK2_SOLTU	Snakin-2	1-99	1-104	60.577	1.59e-32	Eukaryota; Viridiplantae; Streptophyta; Embryophyta; Tracheophyta; Spermatophyta; Magnoliopsida; eudicotyledons; Gunneridae; Pentapetalae; asterids; lamiids; Solanales; Solanaceae; Solanoideae; Solaneae; Solanum	PF02704.16; GASA; Gibberellin regulated protein; 40-99; E:2.6e-21		GO:0005618, cellular_component, cell wall; GO:0005576, cellular_component, extracellular region; GO:0006952, biological_process, defense response	GO:0005618, cellular_component, cell wall; GO:0005576, cellular_component, extracellular region; GO:0006952, biological_process, defense response		KEGG:sot:102582131
TRINITY_DN13028_c1_g1	3.77352	5.82339	257.211	6.95833e-58	2.86483e-55	UP	8.41137	6.93029	106.155	104.296	98.57	74.11	1224.85	943.79	THADA_MOUSE	Thyroid adenoma-associated protein homolog	126-49	289-314	46.154	9.4	Eukaryota; Metazoa; Chordata; Craniata; Vertebrata; Euteleostomi; Mammalia; Eutheria; Euarchontoglires; Glires; Rodentia; Myomorpha; Muroidea; Muridae; Murinae; Mus; Mus										GO:0005829, cellular_component, cytosol; GO:0005783, cellular_component, endoplasmic reticulum; GO:0055088, biological_process, lipid homeostasis; GO:0032471, biological_process, negative regulation of endoplasmic reticulum calcium ion concentration; GO:0030488, biological_process, tRNA methylation			KEGG:mmu:240174
TRINITY_DN18307_c0_g1	7.15375	4.2619	255.809	1.40611e-57	5.74047e-55	UP	0	0.529287	37.619	37.8853	0	5.66	434.06	342.83								RSGI2_HUNT2	Anti-sigma-I factor RsgI2 {ECO:0000305}	46-150	389-497	44.037	0.42	Bacteria; Firmicutes; Clostridia; Eubacteriales; Oscillospiraceae; Acetivibrio		COG4447; The ortholog in A.thaliana is involved in photosystem II (PSII) assembly, but knockout of the corresponding gene in Synechoccus PCC 7002 has no effect on PSII activity		GO:0016021, cellular_component, integral component of membrane; GO:0005886, cellular_component, plasma membrane; GO:0030248, molecular_function, cellulose binding; GO:0046872, molecular_function, metal ion binding; GO:0005975, biological_process, carbohydrate metabolic process		KEGG:cth:Cthe_0267
TRINITY_DN9177_c0_g1	4.40845	4.94302	255.285	1.82932e-57	7.406e-55	UP	3.53709	1.9002	59.3344	57.56	41.45	20.32	684.62	520.87	HS26M_ARATH	26.5 kDa heat shock protein, mitochondrial	787-350	88-232	53.425	2.2e-42	Eukaryota; Viridiplantae; Streptophyta; Embryophyta; Tracheophyta; Spermatophyta; Magnoliopsida; eudicotyledons; Gunneridae; Pentapetalae; rosids; malvids; Brassicales; Brassicaceae; Camelineae; Arabidopsis	HS26M_ARATH	26.5 kDa heat shock protein, mitochondrial	7-152	88-232	56.849	1.56e-56	Eukaryota; Viridiplantae; Streptophyta; Embryophyta; Tracheophyta; Spermatophyta; Magnoliopsida; eudicotyledons; Gunneridae; Pentapetalae; rosids; malvids; Brassicales; Brassicaceae; Camelineae; Arabidopsis	PF00011.23; HSP20; Hsp20/alpha crystallin family; 48-151; E:5.6e-24`PF17886.3; ArsA_HSP20; HSP20-like domain found in ArsA; 53-135; E:1.8e-07		GO:0005739, cellular_component, mitochondrion	GO:0005739, cellular_component, mitochondrion		KEGG:ath:AT1G52560
TRINITY_DN3508_c4_g1	-1.61527	11.1684	254.562	2.63002e-57	1.05596e-54	DOWN	3695.66	3244.56	1118.35	1147.04	43308.2	34696.1	12903.9	10379.8	METK_MEDSF	S-adenosylmethionine synthase	127-249	1-41	97.561	1.16e-20	Eukaryota; Viridiplantae; Streptophyta; Embryophyta; Tracheophyta; Spermatophyta; Magnoliopsida; eudicotyledons; Gunneridae; Pentapetalae; rosids; fabids; Fabales; Fabaceae; Papilionoideae; 50 kb inversion clade; NPAAA clade; Hologalegina; IRL clade; Trifolieae; Medicago										GO:0005737, cellular_component, cytoplasm; GO:0005524, molecular_function, ATP binding; GO:0046872, molecular_function, metal ion binding; GO:0004478, molecular_function, methionine adenosyltransferase activity; GO:0006730, biological_process, one-carbon metabolic process; GO:0006556, biological_process, S-adenosylmethionine biosynthetic process
TRINITY_DN45_c0_g1	3.70146	5.42163	253.639	4.17866e-57	1.664e-54	UP	6.91461	5.2246	83.8813	74.7107	81.03	55.87	967.85	676.07	XTH2_SOYBN	Xyloglucan endotransglucosylase/hydrolase 2 {ECO:0000250|UniProtKB:Q38857}	1060-215	1-281	83.333	9.49e-171	Eukaryota; Viridiplantae; Streptophyta; Embryophyta; Tracheophyta; Spermatophyta; Magnoliopsida; eudicotyledons; Gunneridae; Pentapetalae; rosids; fabids; Fabales; Fabaceae; Papilionoideae; 50 kb inversion clade; NPAAA clade; indigoferoid/millettioid clade; Phaseoleae; Glycine; Glycine subgen. Soja	XTH2_SOYBN	Xyloglucan endotransglucosylase/hydrolase 2 {ECO:0000250|UniProtKB:Q38857}	19-300	1-281	83.333	1.19e-174	Eukaryota; Viridiplantae; Streptophyta; Embryophyta; Tracheophyta; Spermatophyta; Magnoliopsida; eudicotyledons; Gunneridae; Pentapetalae; rosids; fabids; Fabales; Fabaceae; Papilionoideae; 50 kb inversion clade; NPAAA clade; indigoferoid/millettioid clade; Phaseoleae; Glycine; Glycine subgen. Soja	PF00722.23; Glyco_hydro_16; Glycosyl hydrolases family 16; 53-232; E:6.1e-61`PF06955.14; XET_C; Xyloglucan endo-transglycosylase (XET) C-terminus; 263-300; E:2.2e-17		GO:0048046, cellular_component, apoplast; GO:0005618, cellular_component, cell wall; GO:0004553, molecular_function, hydrolase activity, hydrolyzing O-glycosyl compounds; GO:0016762, molecular_function, xyloglucan:xyloglucosyl transferase activity; GO:0042546, biological_process, cell wall biogenesis; GO:0010411, biological_process, xyloglucan metabolic process	GO:0048046, cellular_component, apoplast; GO:0005618, cellular_component, cell wall; GO:0004553, molecular_function, hydrolase activity, hydrolyzing O-glycosyl compounds; GO:0016762, molecular_function, xyloglucan:xyloglucosyl transferase activity; GO:0042546, biological_process, cell wall biogenesis; GO:0010411, biological_process, xyloglucan metabolic process	GO:0004553, molecular_function, hydrolase activity, hydrolyzing O-glycosyl compounds; GO:0005975, biological_process, carbohydrate metabolic process; GO:0016762, molecular_function, xyloglucan:xyloglucosyl transferase activity; GO:0006073, biological_process, cellular glucan metabolic process; GO:0005618, cellular_component, cell wall; GO:0048046, cellular_component, apoplast	KEGG:gmx:547802
TRINITY_DN9191_c0_g1	8.07656	7.11919	251.775	1.06513e-56	4.20698e-54	UP	0	2.08348	300.621	252.677	0	22.28	3468.66	2286.52								IF2_COREF	Translation initiation factor IF-2 {ECO:0000255|HAMAP-Rule:MF_00100}	43-88	86-134	44.231	0.001	Bacteria; Actinobacteria; Corynebacteriales; Corynebacteriaceae; Corynebacterium		COG0532; One of the essential components for the initiation of protein synthesis. Protects formylmethionyl-tRNA from spontaneous hydrolysis and promotes its binding to the 30S ribosomal subunits. Also involved in the hydrolysis of GTP during the formation of the 70S ribosomal complex (By similarity)		GO:0005737, cellular_component, cytoplasm; GO:0005525, molecular_function, GTP binding; GO:0003924, molecular_function, GTPase activity; GO:0003743, molecular_function, translation initiation factor activity		KEGG:cef:CE1878
TRINITY_DN601_c0_g1	-3.79535	6.95715	249.874	2.76579e-56	1.08361e-53	DOWN	213.024	249.938	17.4263	15.8523	2496.35	2672.75	201.07	143.45	BBE15_ARATH	Berberine bridge enzyme-like 15 {ECO:0000303|PubMed:26037923}	2428-929	30-528	66.799	0	Eukaryota; Viridiplantae; Streptophyta; Embryophyta; Tracheophyta; Spermatophyta; Magnoliopsida; eudicotyledons; Gunneridae; Pentapetalae; rosids; malvids; Brassicales; Brassicaceae; Camelineae; Arabidopsis	BBE13_ARATH	Berberine bridge enzyme-like 13 {ECO:0000303|PubMed:26037923}	33-535	29-530	67.589	0	Eukaryota; Viridiplantae; Streptophyta; Embryophyta; Tracheophyta; Spermatophyta; Magnoliopsida; eudicotyledons; Gunneridae; Pentapetalae; rosids; malvids; Brassicales; Brassicaceae; Camelineae; Arabidopsis	PF01565.25; FAD_binding_4; FAD binding domain; 86-224; E:2.2e-24`PF08031.14; BBE; Berberine and berberine like; 478-535; E:6.1e-22		GO:0005618, cellular_component, cell wall; GO:0005576, cellular_component, extracellular region; GO:0009506, cellular_component, plasmodesma; GO:0045551, molecular_function, cinnamyl-alcohol dehydrogenase activity; GO:0050268, molecular_function, coniferyl-alcohol dehydrogenase activity; GO:0071949, molecular_function, FAD binding; GO:0052747, molecular_function, sinapyl alcohol dehydrogenase act…	GO:0005618, cellular_component, cell wall; GO:0005576, cellular_component, extracellular region; GO:0045551, molecular_function, cinnamyl-alcohol dehydrogenase activity; GO:0050268, molecular_function, coniferyl-alcohol dehydrogenase activity; GO:0071949, molecular_function, FAD binding; GO:0052747, molecular_function, sinapyl alcohol dehydrogenase activity	GO:0016491, molecular_function, oxidoreductase activity; GO:0050660, molecular_function, flavin adenine dinucleotide binding; GO:0055114, biological_process, obsolete oxidation-reduction process	KEGG:ath:AT1G30760
TRINITY_DN6608_c0_g1	3.94433	6.21992	249.681	3.04795e-56	1.18461e-53	UP	7.94459	10.2117	145.115	134.171	93.1	109.2	1674.38	1214.14	RLP37_ARATH	Receptor-like protein 37 {ECO:0000303|PubMed:18434605}	828-965	309-354	36.957	7.2	Eukaryota; Viridiplantae; Streptophyta; Embryophyta; Tracheophyta; Spermatophyta; Magnoliopsida; eudicotyledons; Gunneridae; Pentapetalae; rosids; malvids; Brassicales; Brassicaceae; Camelineae; Arabidopsis	DIR25_ARATH	Dirigent protein 25	1-136	1-132	34.694	2	Eukaryota; Viridiplantae; Streptophyta; Embryophyta; Tracheophyta; Spermatophyta; Magnoliopsida; eudicotyledons; Gunneridae; Pentapetalae; rosids; malvids; Brassicales; Brassicaceae; Camelineae; Arabidopsis			GO:0016021, cellular_component, integral component of membrane; GO:0005886, cellular_component, plasma membrane	GO:0048046, cellular_component, apoplast		KEGG:ath:AT1G07730
TRINITY_DN4267_c0_g1	-6.06205	4.70613	249.516	3.3107e-56	1.27651e-53	DOWN	61.9832	40.1575	0.86841	0.613316	726.36	429.43	10.02	5.55	ICR2_ARATH	Interactor of constitutive active ROPs 2, chloroplastic	2217-364	1-583	46.885	1.11e-134	Eukaryota; Viridiplantae; Streptophyta; Embryophyta; Tracheophyta; Spermatophyta; Magnoliopsida; eudicotyledons; Gunneridae; Pentapetalae; rosids; malvids; Brassicales; Brassicaceae; Camelineae; Arabidopsis	ICR2_ARATH	Interactor of constitutive active ROPs 2, chloroplastic	1-618	1-583	47.352	5.53e-159	Eukaryota; Viridiplantae; Streptophyta; Embryophyta; Tracheophyta; Spermatophyta; Magnoliopsida; eudicotyledons; Gunneridae; Pentapetalae; rosids; malvids; Brassicales; Brassicaceae; Camelineae; Arabidopsis			GO:0009507, cellular_component, chloroplast	GO:0009507, cellular_component, chloroplast		KEGG:ath:AT2G37080
TRINITY_DN12958_c0_g1	-3.80963	5.10059	246.675	1.37812e-55	5.27179e-53	DOWN	63.4492	64.0259	5.08306	3.90644	743.54	684.67	58.65	35.35	MP705_ARATH	Microtubule-associated protein 70-5	1832-426	6-469	59.627	4.54e-163	Eukaryota; Viridiplantae; Streptophyta; Embryophyta; Tracheophyta; Spermatophyta; Magnoliopsida; eudicotyledons; Gunneridae; Pentapetalae; rosids; malvids; Brassicales; Brassicaceae; Camelineae; Arabidopsis	MP705_ARATH	Microtubule-associated protein 70-5	13-515	6-504	59.266	0	Eukaryota; Viridiplantae; Streptophyta; Embryophyta; Tracheophyta; Spermatophyta; Magnoliopsida; eudicotyledons; Gunneridae; Pentapetalae; rosids; malvids; Brassicales; Brassicaceae; Camelineae; Arabidopsis	PF07058.13; MAP70; Microtubule-associated protein 70; 9-516; E:2.3e-193		GO:0005737, cellular_component, cytoplasm; GO:0005874, cellular_component, microtubule; GO:0008017, molecular_function, microtubule binding; GO:0071555, biological_process, cell wall organization; GO:0007010, biological_process, cytoskeleton organization; GO:0009832, biological_process, plant-type cell wall biogenesis; GO:0010051, biological_process, xylem and phloem pattern formation	GO:0005737, cellular_component, cytoplasm; GO:0005874, cellular_component, microtubule; GO:0008017, molecular_function, microtubule binding; GO:0071555, biological_process, cell wall organization; GO:0007010, biological_process, cytoskeleton organization; GO:0009832, biological_process, plant-type cell wall biogenesis; GO:0010051, biological_process, xylem and phloem pattern formation	GO:0008017, molecular_function, microtubule binding; GO:0007010, biological_process, cytoskeleton organization	KEGG:ath:AT4G17220
TRINITY_DN33840_c0_g1	-5.01967	9.46304	246.604	1.42859e-55	5.42219e-53	DOWN	896.585	1841.38	46.2736	38.0411	10506.8	19691.1	533.92	344.24	PLSY_MYCPN	Glycerol-3-phosphate acyltransferase {ECO:0000255|HAMAP-Rule:MF_01043}	1160-987	66-119	32.759	9.7	Bacteria; Tenericutes; Mollicutes; Mycoplasmataceae; Mycoplasma	SRFB1_XENTR	Serum response factor-binding protein 1	34-72	222-262	48.78	6.8	Eukaryota; Metazoa; Chordata; Craniata; Vertebrata; Euteleostomi; Amphibia; Batrachia; Anura; Pipoidea; Pipidae; Xenopodinae; Xenopus; Silurana			GO:0016021, cellular_component, integral component of membrane; GO:0005886, cellular_component, plasma membrane; GO:0043772, molecular_function, acyl-phosphate glycerol-3-phosphate acyltransferase activity; GO:0008654, biological_process, phospholipid biosynthetic process	GO:0030686, cellular_component, 90S preribosome; GO:0005634, cellular_component, nucleus; GO:0048471, cellular_component, perinuclear region of cytoplasm; GO:0030490, biological_process, maturation of SSU-rRNA		KEGG:xtr:496528
TRINITY_DN4976_c0_g1	3.82713	5.09276	246.448	1.54463e-55	5.81716e-53	UP	5.11919	3.76766	63.7423	63.1594	59.99	40.29	735.48	571.54	PCO2_ARATH	Plant cysteine oxidase 2 {ECO:0000303|PubMed:24599061}	1233-472	32-276	48.45	1.04e-70	Eukaryota; Viridiplantae; Streptophyta; Embryophyta; Tracheophyta; Spermatophyta; Magnoliopsida; eudicotyledons; Gunneridae; Pentapetalae; rosids; malvids; Brassicales; Brassicaceae; Camelineae; Arabidopsis	PCO2_ARATH	Plant cysteine oxidase 2 {ECO:0000303|PubMed:24599061}	30-283	32-276	48.45	1e-73	Eukaryota; Viridiplantae; Streptophyta; Embryophyta; Tracheophyta; Spermatophyta; Magnoliopsida; eudicotyledons; Gunneridae; Pentapetalae; rosids; malvids; Brassicales; Brassicaceae; Camelineae; Arabidopsis	PF07847.14; PCO_ADO; PCO_ADO; 77-281; E:3.5e-69		GO:0005829, cellular_component, cytosol; GO:0005634, cellular_component, nucleus; GO:0017172, molecular_function, cysteine dioxygenase activity; GO:0046872, molecular_function, metal ion binding; GO:0071456, biological_process, cellular response to hypoxia; GO:0070483, biological_process, detection of hypoxia; GO:0018171, biological_process, peptidyl-cysteine oxidation; GO:0001666, biological_pro…	GO:0005829, cellular_component, cytosol; GO:0005634, cellular_component, nucleus; GO:0017172, molecular_function, cysteine dioxygenase activity; GO:0046872, molecular_function, metal ion binding; GO:0071456, biological_process, cellular response to hypoxia; GO:0070483, biological_process, detection of hypoxia; GO:0018171, biological_process, peptidyl-cysteine oxidation; GO:0001666, biological_pro…	GO:0016702, molecular_function, oxidoreductase activity, acting on single donors with incorporation of molecular oxygen, incorporation of two atoms of oxygen; GO:0055114, biological_process, obsolete oxidation-reduction process	KEGG:ath:AT5G39890
TRINITY_DN5110_c0_g1	-4.44099	4.92295	246.392	1.58872e-55	5.93716e-53	DOWN	50.7575	64.5758	2.9493	2.28529	594.81	690.55	34.03	20.68	LPXK_PSEA6	Tetraacyldisaccharide 4'-kinase {ECO:0000255|HAMAP-Rule:MF_00409}	1054-863	43-105	29.688	0.57	Bacteria; Proteobacteria; Gammaproteobacteria; Alteromonadales; Pseudoalteromonadaceae; Pseudoalteromonas	MRFL_MOUSE	Myelin regulatory factor-like protein	35-132	322-417	26.667	0.23	Eukaryota; Metazoa; Chordata; Craniata; Vertebrata; Euteleostomi; Mammalia; Eutheria; Euarchontoglires; Glires; Rodentia; Myomorpha; Muroidea; Muridae; Murinae; Mus; Mus		COG1663; Transfers the gamma-phosphate of ATP to the 4'-position of a tetraacyldisaccharide 1-phosphate intermediate (termed DS-1- P) to form tetraacyldisaccharide 1,4'-bis-phosphate (lipid IVA) (By similarity)	GO:0005524, molecular_function, ATP binding; GO:0009029, molecular_function, tetraacyldisaccharide 4'-kinase activity; GO:0009245, biological_process, lipid A biosynthetic process	GO:0005789, cellular_component, endoplasmic reticulum membrane; GO:0016021, cellular_component, integral component of membrane; GO:0005634, cellular_component, nucleus; GO:0003700, molecular_function, DNA-binding transcription factor activity; GO:0043565, molecular_function, sequence-specific DNA binding; GO:0045893, biological_process, positive regulation of transcription, DNA-templated; GO:0016…		KEGG:mmu:237558
TRINITY_DN4554_c0_g2	-3.5918	8.45519	245.394	2.62145e-55	9.72177e-53	DOWN	540.03	755.699	57.2761	50.0908	6328.43	8081.17	660.87	453.28	ACYP_MARHV	Acylphosphatase	305-409	47-84	50	1.1	Bacteria; Proteobacteria; Gammaproteobacteria; Alteromonadales; Alteromonadaceae; Marinobacter	POL2_BBWV2	RNA2 polyprotein	113-160	9-54	32.653	0.34	Viruses; Riboviria; Orthornavirae; Pisuviricota; Pisoniviricetes; Picornavirales; Secoviridae; Comovirinae; Fabavirus		COG1254; Acylphosphatase (EC 3.6.1.7)	GO:0003998, molecular_function, acylphosphatase activity	GO:0044165, cellular_component, host cell endoplasmic reticulum; GO:0044219, cellular_component, host cell plasmodesma; GO:0039617, cellular_component, T=3 icosahedral viral capsid; GO:0003677, molecular_function, DNA binding; GO:0003723, molecular_function, RNA binding; GO:0005198, molecular_function, structural molecule activity; GO:0046740, biological_process, transport of virus in host, cell …		KEGG:maq:Maqu_1183
TRINITY_DN6988_c0_g2	-4.46143	5.03815	245.334	2.70268e-55	9.94709e-53	DOWN	72.0731	52.9502	3.0351	2.58698	844.6	566.23	35.02	23.41	EB1B_ARATH	Microtubule-associated protein RP/EB family member 1B	1124-324	1-262	73.034	1.46e-132	Eukaryota; Viridiplantae; Streptophyta; Embryophyta; Tracheophyta; Spermatophyta; Magnoliopsida; eudicotyledons; Gunneridae; Pentapetalae; rosids; malvids; Brassicales; Brassicaceae; Camelineae; Arabidopsis	EB1B_ARATH	Microtubule-associated protein RP/EB family member 1B	1-267	1-262	73.034	4.21e-144	Eukaryota; Viridiplantae; Streptophyta; Embryophyta; Tracheophyta; Spermatophyta; Magnoliopsida; eudicotyledons; Gunneridae; Pentapetalae; rosids; malvids; Brassicales; Brassicaceae; Camelineae; Arabidopsis	PF00307.33; CH; Calponin homology (CH) domain; 16-114; E:3.3e-10`PF03271.19; EB1; EB1-like C-terminal motif; 210-248; E:2.9e-19		GO:0010005, cellular_component, cortical microtubule, transverse to long axis; GO:0005881, cellular_component, cytoplasmic microtubule; GO:0005874, cellular_component, microtubule; GO:0005815, cellular_component, microtubule organizing center; GO:0035371, cellular_component, microtubule plus-end; GO:0005634, cellular_component, nucleus; GO:0009524, cellular_component, phragmoplast; GO:0005819, ce…	GO:0010005, cellular_component, cortical microtubule, transverse to long axis; GO:0005881, cellular_component, cytoplasmic microtubule; GO:0005874, cellular_component, microtubule; GO:0005815, cellular_component, microtubule organizing center; GO:0035371, cellular_component, microtubule plus-end; GO:0005634, cellular_component, nucleus; GO:0009524, cellular_component, phragmoplast; GO:0005819, ce…	GO:0005515, molecular_function, protein binding; GO:0008017, molecular_function, microtubule binding	KEGG:ath:AT5G62500
TRINITY_DN649_c0_g2	-5.41202	4.60657	244.558	3.98959e-55	1.45731e-52	DOWN	40.4551	54.0405	1.18995	0.986831	474.08	577.89	13.73	8.93	GAUTC_ARATH	Probable galacturonosyltransferase 12	249-1847	1-535	77.196	0	Eukaryota; Viridiplantae; Streptophyta; Embryophyta; Tracheophyta; Spermatophyta; Magnoliopsida; eudicotyledons; Gunneridae; Pentapetalae; rosids; malvids; Brassicales; Brassicaceae; Camelineae; Arabidopsis	GAUTC_ARATH	Probable galacturonosyltransferase 12	1-533	1-535	77.196	0	Eukaryota; Viridiplantae; Streptophyta; Embryophyta; Tracheophyta; Spermatophyta; Magnoliopsida; eudicotyledons; Gunneridae; Pentapetalae; rosids; malvids; Brassicales; Brassicaceae; Camelineae; Arabidopsis	PF01501.22; Glyco_transf_8; Glycosyl transferase family 8; 175-506; E:4.9e-83`PF18404.3; Glyco_transf_24; Glucosyltransferase 24; 334-382; E:4.4e-06		GO:0005794, cellular_component, Golgi apparatus; GO:0000139, cellular_component, Golgi membrane; GO:0016021, cellular_component, integral component of membrane; GO:0047262, molecular_function, polygalacturonate 4-alpha-galacturonosyltransferase activity; GO:0071555, biological_process, cell wall organization; GO:0010417, biological_process, glucuronoxylan biosynthetic process; GO:0010413, biologi…	GO:0005794, cellular_component, Golgi apparatus; GO:0000139, cellular_component, Golgi membrane; GO:0016021, cellular_component, integral component of membrane; GO:0047262, molecular_function, polygalacturonate 4-alpha-galacturonosyltransferase activity; GO:0071555, biological_process, cell wall organization; GO:0010417, biological_process, glucuronoxylan biosynthetic process; GO:0010413, biologi…	GO:0016757, molecular_function, glycosyltransferase activity	KEGG:ath:AT5G54690
TRINITY_DN18394_c0_g1	-6.89358	7.17524	243.338	7.36134e-55	2.66887e-52	DOWN	394.014	178.573	2.84183	1.90073	4617.32	1909.59	32.79	17.2	FLA12_ARATH	Fasciclin-like arabinogalactan protein 12	839-1285	39-187	55.333	4.17e-46	Eukaryota; Viridiplantae; Streptophyta; Embryophyta; Tracheophyta; Spermatophyta; Magnoliopsida; eudicotyledons; Gunneridae; Pentapetalae; rosids; malvids; Brassicales; Brassicaceae; Camelineae; Arabidopsis	FLA12_ARATH	Fasciclin-like arabinogalactan protein 12	76-224	39-187	55.333	2.95e-49	Eukaryota; Viridiplantae; Streptophyta; Embryophyta; Tracheophyta; Spermatophyta; Magnoliopsida; eudicotyledons; Gunneridae; Pentapetalae; rosids; malvids; Brassicales; Brassicaceae; Camelineae; Arabidopsis	PF02469.24; Fasciclin; Fasciclin domain; 86-220; E:3.7e-18		GO:0031225, cellular_component, anchored component of membrane; GO:0005886, cellular_component, plasma membrane; GO:0009834, biological_process, plant-type secondary cell wall biogenesis	GO:0031225, cellular_component, anchored component of membrane; GO:0005886, cellular_component, plasma membrane; GO:0009834, biological_process, plant-type secondary cell wall biogenesis		KEGG:ath:AT5G60490
TRINITY_DN2901_c0_g3	-3.58997	5.73868	243.14	8.12873e-55	2.92526e-52	DOWN	104.913	91.575	7.94656	8.37315	1229.44	979.27	91.69	75.77	TBB1_AVESA	Tubulin beta-1 chain	1-534	14-191	97.191	4.64e-116	Eukaryota; Viridiplantae; Streptophyta; Embryophyta; Tracheophyta; Spermatophyta; Magnoliopsida; Liliopsida; Poales; Poaceae; BOP clade; Pooideae; Poodae; Poeae; Aveninae; Avena	TBB1_AVESA	Tubulin beta-1 chain	1-178	14-191	97.191	6.36e-129	Eukaryota; Viridiplantae; Streptophyta; Embryophyta; Tracheophyta; Spermatophyta; Magnoliopsida; Liliopsida; Poales; Poaceae; BOP clade; Pooideae; Poodae; Poeae; Aveninae; Avena	PF00091.27; Tubulin; Tubulin/FtsZ family, GTPase domain; 4-136; E:7.4e-47		GO:0005737, cellular_component, cytoplasm; GO:0005874, cellular_component, microtubule; GO:0005525, molecular_function, GTP binding; GO:0003924, molecular_function, GTPase activity; GO:0005200, molecular_function, structural constituent of cytoskeleton; GO:0007017, biological_process, microtubule-based process	GO:0005737, cellular_component, cytoplasm; GO:0005874, cellular_component, microtubule; GO:0005525, molecular_function, GTP binding; GO:0003924, molecular_function, GTPase activity; GO:0005200, molecular_function, structural constituent of cytoskeleton; GO:0007017, biological_process, microtubule-based process	GO:0003924, molecular_function, GTPase activity
TRINITY_DN20900_c3_g1	-3.93621	5.67834	242.811	9.58872e-55	3.42529e-52	DOWN	82.7475	108.879	6.73494	5.70329	969.69	1164.31	77.71	51.61	Y1648_ARATH	Uncharacterized protein At1g66480	385-579	1-71	29.167	0.000552	Eukaryota; Viridiplantae; Streptophyta; Embryophyta; Tracheophyta; Spermatophyta; Magnoliopsida; eudicotyledons; Gunneridae; Pentapetalae; rosids; malvids; Brassicales; Brassicaceae; Camelineae; Arabidopsis	Y1648_ARATH	Uncharacterized protein At1g66480	1-77	1-84	34.118	2.93e-08	Eukaryota; Viridiplantae; Streptophyta; Embryophyta; Tracheophyta; Spermatophyta; Magnoliopsida; eudicotyledons; Gunneridae; Pentapetalae; rosids; malvids; Brassicales; Brassicaceae; Camelineae; Arabidopsis	PF14009.8; PADRE; PADRE domain; 1-156; E:3.4e-20		GO:0005886, cellular_component, plasma membrane; GO:0009620, biological_process, response to fungus	GO:0005886, cellular_component, plasma membrane; GO:0009620, biological_process, response to fungus		KEGG:ath:AT1G66480
TRINITY_DN49516_c5_g1	0.978874	12.5102	241.561	1.79644e-54	6.37041e-52	UP	4054.88	3799.63	8137.76	7342.55	47517.8	40631.9	93896.1	66444	DHN2_PEA	Dehydrin DHN2	808-707	1-33	64.706	0.000173	Eukaryota; Viridiplantae; Streptophyta; Embryophyta; Tracheophyta; Spermatophyta; Magnoliopsida; eudicotyledons; Gunneridae; Pentapetalae; rosids; fabids; Fabales; Fabaceae; Papilionoideae; 50 kb inversion clade; NPAAA clade; Hologalegina; IRL clade; Fabeae; Pisum	DHN2_PEA	Dehydrin DHN2	1-60	1-57	56.667	1.42e-07	Eukaryota; Viridiplantae; Streptophyta; Embryophyta; Tracheophyta; Spermatophyta; Magnoliopsida; eudicotyledons; Gunneridae; Pentapetalae; rosids; fabids; Fabales; Fabaceae; Papilionoideae; 50 kb inversion clade; NPAAA clade; Hologalegina; IRL clade; Fabeae; Pisum			GO:0009415, biological_process, response to water	GO:0009415, biological_process, response to water
TRINITY_DN79600_c0_g1	3.74302	5.06068	241.187	2.16728e-54	7.62978e-52	UP	5.05519	4.13423	63.3558	60.2398	59.24	44.21	731.02	545.12	EGC_CITJA	EG45-like domain containing protein	606-217	1-130	57.252	2.75e-44	Eukaryota; Viridiplantae; Streptophyta; Embryophyta; Tracheophyta; Spermatophyta; Magnoliopsida; eudicotyledons; Gunneridae; Pentapetalae; rosids; malvids; Sapindales; Rutaceae; Aurantioideae; Citrus	EGC_CITJA	EG45-like domain containing protein	1-130	1-130	57.252	1.14e-45	Eukaryota; Viridiplantae; Streptophyta; Embryophyta; Tracheophyta; Spermatophyta; Magnoliopsida; eudicotyledons; Gunneridae; Pentapetalae; rosids; malvids; Sapindales; Rutaceae; Aurantioideae; Citrus	PF03330.20; DPBB_1; Lytic transglycolase; 52-128; E:3e-19		GO:0048046, cellular_component, apoplast; GO:0009627, biological_process, systemic acquired resistance	GO:0048046, cellular_component, apoplast; GO:0009627, biological_process, systemic acquired resistance
TRINITY_DN94999_c0_g1	-4.67698	4.65671	239.481	5.10226e-54	1.78329e-51	DOWN	46.1691	50.1326	1.46902	2.34718	541.04	536.1	16.95	21.24	RTOR2_ARATH	Regulatory-associated protein of TOR 2	883-653	237-320	26.19	0.55	Eukaryota; Viridiplantae; Streptophyta; Embryophyta; Tracheophyta; Spermatophyta; Magnoliopsida; eudicotyledons; Gunneridae; Pentapetalae; rosids; malvids; Brassicales; Brassicaceae; Camelineae; Arabidopsis	RTOR2_ARATH	Regulatory-associated protein of TOR 2	224-300	237-320	26.19	0.38	Eukaryota; Viridiplantae; Streptophyta; Embryophyta; Tracheophyta; Spermatophyta; Magnoliopsida; eudicotyledons; Gunneridae; Pentapetalae; rosids; malvids; Brassicales; Brassicaceae; Camelineae; Arabidopsis	PF04788.14; DUF620; Protein of unknown function (DUF620); 130-372; E:1.8e-113		GO:0080008, cellular_component, Cul4-RING E3 ubiquitin ligase complex; GO:0005737, cellular_component, cytoplasm; GO:0031931, cellular_component, TORC1 complex; GO:0030674, molecular_function, protein-macromolecule adaptor activity; GO:0071230, biological_process, cellular response to amino acid stimulus; GO:0009267, biological_process, cellular response to starvation; GO:0010492, biological_proc…	GO:0080008, cellular_component, Cul4-RING E3 ubiquitin ligase complex; GO:0005737, cellular_component, cytoplasm; GO:0031931, cellular_component, TORC1 complex; GO:0030674, molecular_function, protein-macromolecule adaptor activity; GO:0071230, biological_process, cellular response to amino acid stimulus; GO:0009267, biological_process, cellular response to starvation; GO:0010492, biological_proc…		KEGG:ath:AT5G01770
TRINITY_DN1217_c2_g1	5.19778	6.36135	236.399	2.39851e-53	8.32317e-51	UP	6.10735	2.51551	164.707	154.823	71.57	26.9	1900.44	1401.02	HSP16_SOYBN	18.5 kDa class I heat shock protein	687-232	1-161	81.988	2.47e-83	Eukaryota; Viridiplantae; Streptophyta; Embryophyta; Tracheophyta; Spermatophyta; Magnoliopsida; eudicotyledons; Gunneridae; Pentapetalae; rosids; fabids; Fabales; Fabaceae; Papilionoideae; 50 kb inversion clade; NPAAA clade; indigoferoid/millettioid clade; Phaseoleae; Glycine; Glycine subgen. Soja	HSP13_SOYBN	17.5 kDa class I heat shock protein	1-152	1-153	84.314	7.07e-93	Eukaryota; Viridiplantae; Streptophyta; Embryophyta; Tracheophyta; Spermatophyta; Magnoliopsida; eudicotyledons; Gunneridae; Pentapetalae; rosids; fabids; Fabales; Fabaceae; Papilionoideae; 50 kb inversion clade; NPAAA clade; indigoferoid/millettioid clade; Phaseoleae; Glycine; Glycine subgen. Soja	PF04969.18; CS; CS domain; 46-137; E:0.0066`PF00011.23; HSP20; Hsp20/alpha crystallin family; 48-151; E:2.3e-30`PF17886.3; ArsA_HSP20; HSP20-like domain found in ArsA; 57-134; E:1.3e-07		GO:0005737, cellular_component, cytoplasm; GO:0043621, molecular_function, protein self-association; GO:0051082, molecular_function, unfolded protein binding; GO:0051259, biological_process, protein complex oligomerization; GO:0006457, biological_process, protein folding; GO:0009408, biological_process, response to heat; GO:0042542, biological_process, response to hydrogen peroxide; GO:0009651, b…	GO:0005737, cellular_component, cytoplasm; GO:0043621, molecular_function, protein self-association; GO:0051082, molecular_function, unfolded protein binding; GO:0051259, biological_process, protein complex oligomerization; GO:0006457, biological_process, protein folding; GO:0009408, biological_process, response to heat; GO:0042542, biological_process, response to hydrogen peroxide; GO:0009651, b…		KEGG:gmx:100791172
TRINITY_DN3874_c2_g1	-2.29709	9.48787	235.926	3.04153e-53	1.04797e-50	DOWN	1136.81	1249.03	239.924	245.531	13321.9	13356.7	2768.32	2221.85	PIP21_ARATH	Aquaporin PIP2-1	921-253	65-287	87.892	3.76e-139	Eukaryota; Viridiplantae; Streptophyta; Embryophyta; Tracheophyta; Spermatophyta; Magnoliopsida; eudicotyledons; Gunneridae; Pentapetalae; rosids; malvids; Brassicales; Brassicaceae; Camelineae; Arabidopsis	PIP21_ARATH	Aquaporin PIP2-1	1-223	65-287	87.892	1.3e-140	Eukaryota; Viridiplantae; Streptophyta; Embryophyta; Tracheophyta; Spermatophyta; Magnoliopsida; eudicotyledons; Gunneridae; Pentapetalae; rosids; malvids; Brassicales; Brassicaceae; Camelineae; Arabidopsis	PF00230.22; MIP; Major intrinsic protein; 14-202; E:1.1e-74		GO:0016021, cellular_component, integral component of membrane; GO:0005886, cellular_component, plasma membrane; GO:0009506, cellular_component, plasmodesma; GO:0005773, cellular_component, vacuole; GO:0003729, molecular_function, mRNA binding; GO:0031625, molecular_function, ubiquitin protein ligase binding; GO:0015250, molecular_function, water channel activity; GO:0080170, biological_process, …	GO:0016021, cellular_component, integral component of membrane; GO:0005886, cellular_component, plasma membrane; GO:0009506, cellular_component, plasmodesma; GO:0005773, cellular_component, vacuole; GO:0003729, molecular_function, mRNA binding; GO:0031625, molecular_function, ubiquitin protein ligase binding; GO:0015250, molecular_function, water channel activity; GO:0080170, biological_process, …	GO:0015267, molecular_function, channel activity; GO:0055085, biological_process, transmembrane transport; GO:0016020, cellular_component, membrane	KEGG:ath:AT3G53420
TRINITY_DN2498_c1_g1	-4.65666	4.64382	234.702	5.62155e-53	1.92328e-50	DOWN	43.3966	52.0758	1.95176	1.79685	508.55	556.88	22.52	16.26	GDL42_ARATH	GDSL esterase/lipase At2g30310	1349-315	6-353	50.575	2.11e-128	Eukaryota; Viridiplantae; Streptophyta; Embryophyta; Tracheophyta; Spermatophyta; Magnoliopsida; eudicotyledons; Gunneridae; Pentapetalae; rosids; malvids; Brassicales; Brassicaceae; Camelineae; Arabidopsis	GDL42_ARATH	GDSL esterase/lipase At2g30310	15-359	6-353	50.575	5.1e-130	Eukaryota; Viridiplantae; Streptophyta; Embryophyta; Tracheophyta; Spermatophyta; Magnoliopsida; eudicotyledons; Gunneridae; Pentapetalae; rosids; malvids; Brassicales; Brassicaceae; Camelineae; Arabidopsis	PF00657.24; Lipase_GDSL; GDSL-like Lipase/Acylhydrolase; 44-355; E:1.2e-41		GO:0005576, cellular_component, extracellular region; GO:0016788, molecular_function, hydrolase activity, acting on ester bonds; GO:0016042, biological_process, lipid catabolic process	GO:0005576, cellular_component, extracellular region; GO:0016788, molecular_function, hydrolase activity, acting on ester bonds; GO:0016042, biological_process, lipid catabolic process	GO:0016788, molecular_function, hydrolase activity, acting on ester bonds	KEGG:ath:AT2G30310
TRINITY_DN112246_c0_g1	-3.65339	5.0542	234.223	7.15084e-53	2.42939e-50	DOWN	62.1854	60.204	4.65405	5.08003	728.73	643.8	53.7	45.97	MCA9_ARATH	Metacaspase-9	201-1124	9-324	63.75	9.91e-142	Eukaryota; Viridiplantae; Streptophyta; Embryophyta; Tracheophyta; Spermatophyta; Magnoliopsida; eudicotyledons; Gunneridae; Pentapetalae; rosids; malvids; Brassicales; Brassicaceae; Camelineae; Arabidopsis	MCA9_ARATH	Metacaspase-9	6-313	9-324	63.75	5.33e-144	Eukaryota; Viridiplantae; Streptophyta; Embryophyta; Tracheophyta; Spermatophyta; Magnoliopsida; eudicotyledons; Gunneridae; Pentapetalae; rosids; malvids; Brassicales; Brassicaceae; Camelineae; Arabidopsis	PF00656.24; Peptidase_C14; Caspase domain; 6-306; E:1.6e-47		GO:0048046, cellular_component, apoplast; GO:0008234, molecular_function, cysteine-type peptidase activity	GO:0048046, cellular_component, apoplast; GO:0008234, molecular_function, cysteine-type peptidase activity		KEGG:ath:AT5G04200
TRINITY_DN8925_c1_g1	3.31379	5.39621	234.096	7.62132e-53	2.57124e-50	UP	7.78502	7.5241	79.4422	72.9857	91.23	80.46	916.63	660.46	HSP41_PEA	22.7 kDa class IV heat shock protein	754-236	20-191	76.879	1.85e-78	Eukaryota; Viridiplantae; Streptophyta; Embryophyta; Tracheophyta; Spermatophyta; Magnoliopsida; eudicotyledons; Gunneridae; Pentapetalae; rosids; fabids; Fabales; Fabaceae; Papilionoideae; 50 kb inversion clade; NPAAA clade; Hologalegina; IRL clade; Fabeae; Pisum	RL25_DESAG	50S ribosomal protein L25 {ECO:0000255|HAMAP-Rule:MF_01334}	51-121	9-90	30.488	0.21	Bacteria; Proteobacteria; Deltaproteobacteria; Desulfovibrionales; Desulfovibrionaceae; Desulfovibrio		COG1825; This is one of the proteins that binds to the 5S RNA in the ribosome where it forms part of the central protuberance (By similarity)	GO:0005788, cellular_component, endoplasmic reticulum lumen	GO:0005840, cellular_component, ribosome; GO:0008097, molecular_function, 5S rRNA binding; GO:0003735, molecular_function, structural constituent of ribosome; GO:0006412, biological_process, translation		KEGG:dde:Dde_2127
TRINITY_DN4766_c0_g1	-2.85652	9.17263	233.676	9.41199e-53	3.15347e-50	DOWN	876.331	1151.32	142.241	137.661	10269.4	12311.8	1641.22	1245.72	COMT1_MEDSA	Caffeic acid 3-O-methyltransferase {ECO:0000303|PubMed:1898010}	1408-314	1-365	90.137	0	Eukaryota; Viridiplantae; Streptophyta; Embryophyta; Tracheophyta; Spermatophyta; Magnoliopsida; eudicotyledons; Gunneridae; Pentapetalae; rosids; fabids; Fabales; Fabaceae; Papilionoideae; 50 kb inversion clade; NPAAA clade; Hologalegina; IRL clade; Trifolieae; Medicago	COMT1_MEDSA	Caffeic acid 3-O-methyltransferase {ECO:0000303|PubMed:1898010}	25-389	1-365	90.137	0	Eukaryota; Viridiplantae; Streptophyta; Embryophyta; Tracheophyta; Spermatophyta; Magnoliopsida; eudicotyledons; Gunneridae; Pentapetalae; rosids; fabids; Fabales; Fabaceae; Papilionoideae; 50 kb inversion clade; NPAAA clade; Hologalegina; IRL clade; Trifolieae; Medicago	PF08100.13; Dimerisation; Dimerisation domain; 58-109; E:2e-22`PF00891.20; Methyltransf_2; O-methyltransferase domain; 164-369; E:3.5e-80		GO:0047763, molecular_function, caffeate O-methyltransferase activity; GO:0046983, molecular_function, protein dimerization activity; GO:0008757, molecular_function, S-adenosylmethionine-dependent methyltransferase activity; GO:0009809, biological_process, lignin biosynthetic process; GO:0032259, biological_process, methylation; GO:0009699, biological_process, phenylpropanoid biosynthetic process	GO:0047763, molecular_function, caffeate O-methyltransferase activity; GO:0046983, molecular_function, protein dimerization activity; GO:0008757, molecular_function, S-adenosylmethionine-dependent methyltransferase activity; GO:0009809, biological_process, lignin biosynthetic process; GO:0032259, biological_process, methylation; GO:0009699, biological_process, phenylpropanoid biosynthetic process	GO:0046983, molecular_function, protein dimerization activity; GO:0008171, molecular_function, O-methyltransferase activity
TRINITY_DN6097_c0_g1	-4.66761	4.64951	231.989	2.19523e-52	7.30472e-50	DOWN	43.9811	51.8271	1.53315	2.27535	515.4	554.22	17.69	20.59	GDL22_ARATH	GDSL esterase/lipase At1g54790	1965-2669	147-407	67.05	5.62e-131	Eukaryota; Viridiplantae; Streptophyta; Embryophyta; Tracheophyta; Spermatophyta; Magnoliopsida; eudicotyledons; Gunneridae; Pentapetalae; rosids; malvids; Brassicales; Brassicaceae; Camelineae; Arabidopsis	GDL22_ARATH	GDSL esterase/lipase At1g54790	1-216	167-408	68.595	1.12e-122	Eukaryota; Viridiplantae; Streptophyta; Embryophyta; Tracheophyta; Spermatophyta; Magnoliopsida; eudicotyledons; Gunneridae; Pentapetalae; rosids; malvids; Brassicales; Brassicaceae; Camelineae; Arabidopsis	PF00657.24; Lipase_GDSL; GDSL-like Lipase/Acylhydrolase; 1-193; E:2.1e-33		GO:0005576, cellular_component, extracellular region; GO:0016788, molecular_function, hydrolase activity, acting on ester bonds; GO:0016042, biological_process, lipid catabolic process	GO:0005576, cellular_component, extracellular region; GO:0016788, molecular_function, hydrolase activity, acting on ester bonds; GO:0016042, biological_process, lipid catabolic process	GO:0016788, molecular_function, hydrolase activity, acting on ester bonds	KEGG:ath:AT1G54790
TRINITY_DN6630_c0_g1	-4.26216	5.15247	231.906	2.28959e-52	7.56686e-50	DOWN	55.6216	78.9123	3.66778	3.29312	651.81	843.86	42.32	29.8	LAMA3_HUMAN	Laminin subunit alpha-3	846-1724	1879-2168	19.344	0.22	Eukaryota; Metazoa; Chordata; Craniata; Vertebrata; Euteleostomi; Mammalia; Eutheria; Euarchontoglires; Primates; Haplorrhini; Catarrhini; Hominidae; Homo	R1A_BCHK5	Replicase polyprotein 1a	44-128	2370-2456	24.138	10	Viruses; Riboviria; Orthornavirae; Pisuviricota; Pisoniviricetes; Nidovirales; Cornidovirineae; Coronaviridae; Orthocoronavirinae; Betacoronavirus; Merbecovirus			GO:0005604, cellular_component, basement membrane; GO:0062023, cellular_component, collagen-containing extracellular matrix; GO:0005783, cellular_component, endoplasmic reticulum; GO:0070062, cellular_component, extracellular exosome; GO:0005576, cellular_component, extracellular region; GO:0005610, cellular_component, laminin-5 complex; GO:0005201, molecular_function, extracellular matrix struct…	GO:0033644, cellular_component, host cell membrane; GO:0044220, cellular_component, host cell perinuclear region of cytoplasm; GO:0016021, cellular_component, integral component of membrane; GO:0004197, molecular_function, cysteine-type endopeptidase activity; GO:0002151, molecular_function, G-quadruplex RNA binding; GO:0003727, molecular_function, single-stranded RNA binding; GO:0004843, molecul…		KEGG:hsa:3909
TRINITY_DN2536_c0_g1	-5.93686	4.33118	231.827	2.38148e-52	7.81737e-50	DOWN	42.9725	35.4837	0.557273	0.717193	503.58	379.45	6.43	6.49	IQD21_ARATH	Protein IQ-DOMAIN 21 {ECO:0000303|PubMed:16368012}	163-2	1-60	50	0.072	Eukaryota; Viridiplantae; Streptophyta; Embryophyta; Tracheophyta; Spermatophyta; Magnoliopsida; eudicotyledons; Gunneridae; Pentapetalae; rosids; malvids; Brassicales; Brassicaceae; Camelineae; Arabidopsis
TRINITY_DN3483_c0_g3	-7.60409	4.11995	230.932	3.73252e-52	1.20889e-49	DOWN	32.0011	36.4226	0.0962011	0.249747	375.01	389.49	1.11	2.26	LAC17_ARATH	Laccase-17	1946-258	5-577	68.118	0	Eukaryota; Viridiplantae; Streptophyta; Embryophyta; Tracheophyta; Spermatophyta; Magnoliopsida; eudicotyledons; Gunneridae; Pentapetalae; rosids; malvids; Brassicales; Brassicaceae; Camelineae; Arabidopsis	LAC17_ARATH	Laccase-17	13-575	5-577	68.118	0	Eukaryota; Viridiplantae; Streptophyta; Embryophyta; Tracheophyta; Spermatophyta; Magnoliopsida; eudicotyledons; Gunneridae; Pentapetalae; rosids; malvids; Brassicales; Brassicaceae; Camelineae; Arabidopsis	PF07732.17; Cu-oxidase_3; Multicopper oxidase; 39-152; E:2.3e-39`PF00394.24; Cu-oxidase; Multicopper oxidase; 165-316; E:9.6e-43`PF07731.16; Cu-oxidase_2; Multicopper oxidase; 434-556; E:2.9e-40		GO:0048046, cellular_component, apoplast; GO:0009505, cellular_component, plant-type cell wall; GO:0005507, molecular_function, copper ion binding; GO:0052716, molecular_function, hydroquinone:oxygen oxidoreductase activity; GO:0016491, molecular_function, oxidoreductase activity; GO:0009809, biological_process, lignin biosynthetic process; GO:0046274, biological_process, lignin catabolic process…	GO:0048046, cellular_component, apoplast; GO:0009505, cellular_component, plant-type cell wall; GO:0005507, molecular_function, copper ion binding; GO:0052716, molecular_function, hydroquinone:oxygen oxidoreductase activity; GO:0016491, molecular_function, oxidoreductase activity; GO:0009809, biological_process, lignin biosynthetic process; GO:0046274, biological_process, lignin catabolic process…	GO:0005507, molecular_function, copper ion binding; GO:0055114, biological_process, obsolete oxidation-reduction process; GO:0016491, molecular_function, oxidoreductase activity	KEGG:ath:AT5G60020
TRINITY_DN7163_c3_g2	-3.63453	6.73654	230.934	3.72933e-52	1.20889e-49	DOWN	186.131	207.881	14.9276	16.8281	2181.21	2223	172.24	152.28	NIP61_ARATH	Aquaporin NIP6-1	731-171	59-245	80.749	6.87e-81	Eukaryota; Viridiplantae; Streptophyta; Embryophyta; Tracheophyta; Spermatophyta; Magnoliopsida; eudicotyledons; Gunneridae; Pentapetalae; rosids; malvids; Brassicales; Brassicaceae; Camelineae; Arabidopsis	NIP61_ARATH	Aquaporin NIP6-1	3-245	2-245	75	1.96e-124	Eukaryota; Viridiplantae; Streptophyta; Embryophyta; Tracheophyta; Spermatophyta; Magnoliopsida; eudicotyledons; Gunneridae; Pentapetalae; rosids; malvids; Brassicales; Brassicaceae; Camelineae; Arabidopsis	PF00230.22; MIP; Major intrinsic protein; 78-245; E:2.3e-34		GO:0016021, cellular_component, integral component of membrane; GO:0005886, cellular_component, plasma membrane; GO:0046715, molecular_function, active borate transmembrane transporter activity; GO:0015267, molecular_function, channel activity; GO:0015168, molecular_function, glycerol transmembrane transporter activity; GO:0015204, molecular_function, urea transmembrane transporter activity; GO:0…	GO:0016021, cellular_component, integral component of membrane; GO:0005886, cellular_component, plasma membrane; GO:0046715, molecular_function, active borate transmembrane transporter activity; GO:0015267, molecular_function, channel activity; GO:0015168, molecular_function, glycerol transmembrane transporter activity; GO:0015204, molecular_function, urea transmembrane transporter activity; GO:0…	GO:0015267, molecular_function, channel activity; GO:0055085, biological_process, transmembrane transport; GO:0016020, cellular_component, membrane	KEGG:ath:AT1G80760
TRINITY_DN1217_c0_g1	6.08678	9.63105	230.552	4.51741e-52	1.45341e-49	UP	34.0184	11.8641	1651.53	1473.59	398.65	126.87	19055.9	13334.8	HSP11_DAUCA	17.8 kDa class I heat shock protein	210-614	1-134	80	1.39e-53	Eukaryota; Viridiplantae; Streptophyta; Embryophyta; Tracheophyta; Spermatophyta; Magnoliopsida; eudicotyledons; Gunneridae; Pentapetalae; asterids; campanulids; Apiales; Apiaceae; Apioideae; Scandiceae; Daucinae; Daucus; Daucus sect. Daucus	HSP11_SOYBN	17.3 kDa class I heat shock protein	1-158	1-153	74.684	5.12e-84	Eukaryota; Viridiplantae; Streptophyta; Embryophyta; Tracheophyta; Spermatophyta; Magnoliopsida; eudicotyledons; Gunneridae; Pentapetalae; rosids; fabids; Fabales; Fabaceae; Papilionoideae; 50 kb inversion clade; NPAAA clade; indigoferoid/millettioid clade; Phaseoleae; Glycine; Glycine subgen. Soja	PF04969.18; CS; CS domain; 52-143; E:0.22`PF00011.23; HSP20; Hsp20/alpha crystallin family; 54-156; E:3.4e-30`PF17886.3; ArsA_HSP20; HSP20-like domain found in ArsA; 63-140; E:2.4e-07		GO:0005737, cellular_component, cytoplasm	GO:0005737, cellular_component, cytoplasm; GO:0043621, molecular_function, protein self-association; GO:0051082, molecular_function, unfolded protein binding; GO:0051259, biological_process, protein complex oligomerization; GO:0006457, biological_process, protein folding; GO:0009408, biological_process, response to heat; GO:0042542, biological_process, response to hydrogen peroxide; GO:0009651, b…		KEGG:gmx:100526870
TRINITY_DN4115_c0_g1	-4.71104	5.11288	230.277	5.18663e-52	1.65774e-49	DOWN	55.2819	77.2066	1.73769	3.41799	647.83	825.62	20.05	30.93	IX15L_ARATH	Protein IRX15-LIKE	1200-325	11-304	67.687	3.67e-150	Eukaryota; Viridiplantae; Streptophyta; Embryophyta; Tracheophyta; Spermatophyta; Magnoliopsida; eudicotyledons; Gunneridae; Pentapetalae; rosids; malvids; Brassicales; Brassicaceae; Camelineae; Arabidopsis	IX15L_ARATH	Protein IRX15-LIKE	8-304	6-304	67.893	2.78e-160	Eukaryota; Viridiplantae; Streptophyta; Embryophyta; Tracheophyta; Spermatophyta; Magnoliopsida; eudicotyledons; Gunneridae; Pentapetalae; rosids; malvids; Brassicales; Brassicaceae; Camelineae; Arabidopsis	PF04669.15; Polysacc_synt_4; Polysaccharide biosynthesis; 103-289; E:2.7e-71		GO:0005794, cellular_component, Golgi apparatus; GO:0000139, cellular_component, Golgi membrane; GO:0016021, cellular_component, integral component of membrane; GO:0009834, biological_process, plant-type secondary cell wall biogenesis; GO:0045492, biological_process, xylan biosynthetic process	GO:0005794, cellular_component, Golgi apparatus; GO:0000139, cellular_component, Golgi membrane; GO:0016021, cellular_component, integral component of membrane; GO:0009834, biological_process, plant-type secondary cell wall biogenesis; GO:0045492, biological_process, xylan biosynthetic process		KEGG:ath:AT5G67210
TRINITY_DN4924_c0_g1	5.49598	4.39442	228.669	1.16286e-51	3.69242e-49	UP	0.46763	1.3494	42.0269	39.5683	5.48	14.43	484.92	358.06	DRE1F_ARATH	Dehydration-responsive element-binding protein 1F	269-814	6-178	50.82	7.82e-51	Eukaryota; Viridiplantae; Streptophyta; Embryophyta; Tracheophyta; Spermatophyta; Magnoliopsida; eudicotyledons; Gunneridae; Pentapetalae; rosids; malvids; Brassicales; Brassicaceae; Camelineae; Arabidopsis	DRE1F_ARATH	Dehydration-responsive element-binding protein 1F	36-217	6-178	50.82	9.74e-53	Eukaryota; Viridiplantae; Streptophyta; Embryophyta; Tracheophyta; Spermatophyta; Magnoliopsida; eudicotyledons; Gunneridae; Pentapetalae; rosids; malvids; Brassicales; Brassicaceae; Camelineae; Arabidopsis	PF00847.22; AP2; AP2 domain; 58-107; E:5.7e-12		GO:0005634, cellular_component, nucleus; GO:0003700, molecular_function, DNA-binding transcription factor activity; GO:0043565, molecular_function, sequence-specific DNA binding; GO:0000976, molecular_function, transcription cis-regulatory region binding; GO:0019760, biological_process, glucosinolate metabolic process; GO:0010371, biological_process, regulation of gibberellin biosynthetic process…	GO:0005634, cellular_component, nucleus; GO:0003700, molecular_function, DNA-binding transcription factor activity; GO:0043565, molecular_function, sequence-specific DNA binding; GO:0000976, molecular_function, transcription cis-regulatory region binding; GO:0019760, biological_process, glucosinolate metabolic process; GO:0010371, biological_process, regulation of gibberellin biosynthetic process…	GO:0003700, molecular_function, DNA-binding transcription factor activity; GO:0006355, biological_process, regulation of transcription, DNA-templated	KEGG:ath:AT1G12610
TRINITY_DN4190_c0_g3	-11.774	4.36171	226.125	4.17269e-51	1.31635e-48	DOWN	30.0785	51.3848	0	0	352.48	549.49	0	0	CTSG2_MOUSE	Cation channel sperm-associated protein subunit gamma 2	130-14	150-188	35.897	2.5	Eukaryota; Metazoa; Chordata; Craniata; Vertebrata; Euteleostomi; Mammalia; Eutheria; Euarchontoglires; Glires; Rodentia; Myomorpha; Muroidea; Muridae; Murinae; Mus; Mus										GO:0036128, cellular_component, CatSper complex; GO:0031514, cellular_component, motile cilium; GO:0097228, cellular_component, sperm principal piece; GO:0030154, biological_process, cell differentiation; GO:0007275, biological_process, multicellular organism development; GO:0007283, biological_process, spermatogenesis			KEGG:mmu:76718
TRINITY_DN1908_c1_g1	-6.66064	5.5719	225.56	5.54114e-51	1.73677e-48	DOWN	128.226	59.4484	1.09375	0.706142	1502.64	635.72	12.62	6.39	IPYR4_ARATH	Soluble inorganic pyrophosphatase 4 {ECO:0000303|PubMed:15135060}	367-230	171-216	80.435	9.26e-20	Eukaryota; Viridiplantae; Streptophyta; Embryophyta; Tracheophyta; Spermatophyta; Magnoliopsida; eudicotyledons; Gunneridae; Pentapetalae; rosids; malvids; Brassicales; Brassicaceae; Camelineae; Arabidopsis										GO:0005829, cellular_component, cytosol; GO:0005654, cellular_component, nucleoplasm; GO:0004427, molecular_function, inorganic diphosphatase activity; GO:0000287, molecular_function, magnesium ion binding; GO:0006796, biological_process, phosphate-containing compound metabolic process; GO:0046686, biological_process, response to cadmium ion			KEGG:ath:AT3G53620
TRINITY_DN20881_c0_g1	-3.96605	5.03869	225.51	5.68404e-51	1.77014e-48	DOWN	59.4343	63.3021	2.9701	4.99714	696.49	676.93	34.27	45.22	HPSE3_ARATH	Heparanase-like protein 3	1500-211	105-535	63.426	0	Eukaryota; Viridiplantae; Streptophyta; Embryophyta; Tracheophyta; Spermatophyta; Magnoliopsida; eudicotyledons; Gunneridae; Pentapetalae; rosids; malvids; Brassicales; Brassicaceae; Camelineae; Arabidopsis	HPSE3_ARATH	Heparanase-like protein 3	2-431	105-535	63.426	0	Eukaryota; Viridiplantae; Streptophyta; Embryophyta; Tracheophyta; Spermatophyta; Magnoliopsida; eudicotyledons; Gunneridae; Pentapetalae; rosids; malvids; Brassicales; Brassicaceae; Camelineae; Arabidopsis	PF03662.16; Glyco_hydro_79n; Glycosyl hydrolase family 79, N-terminal domain; 1-244; E:1.7e-110		GO:0005576, cellular_component, extracellular region; GO:0005765, cellular_component, lysosomal membrane; GO:0009505, cellular_component, plant-type cell wall; GO:0004566, molecular_function, beta-glucuronidase activity	GO:0005576, cellular_component, extracellular region; GO:0005765, cellular_component, lysosomal membrane; GO:0009505, cellular_component, plant-type cell wall; GO:0004566, molecular_function, beta-glucuronidase activity	GO:0016798, molecular_function, hydrolase activity, acting on glycosyl bonds; GO:0016020, cellular_component, membrane	KEGG:ath:AT5G34940
TRINITY_DN52422_c0_g1	-3.39767	5.55989	225.449	5.85883e-51	1.81295e-48	DOWN	79.1686	92.5027	8.30016	7.94659	927.75	989.19	95.77	71.91	RS12_BREBN	30S ribosomal protein S12 {ECO:0000255|HAMAP-Rule:MF_00403}	580-416	11-63	34.545	2.6	Bacteria; Firmicutes; Bacilli; Bacillales; Paenibacillaceae; Brevibacillus	RS12_BREBN	30S ribosomal protein S12 {ECO:0000255|HAMAP-Rule:MF_00403}	11-65	11-63	34.545	0.97	Bacteria; Firmicutes; Bacilli; Bacillales; Paenibacillaceae; Brevibacillus		COG0048; Interacts with and stabilizes bases of the 16S rRNA that are involved in tRNA selection in the A site and with the mRNA backbone. Located at the interface of the 30S and 50S subunits, it traverses the body of the 30S subunit contacting proteins on the other side and probably holding the rRNA structure together. The combined cluster of proteins S8, S12 and S17 appears to hold together the…	GO:0015935, cellular_component, small ribosomal subunit; GO:0019843, molecular_function, rRNA binding; GO:0003735, molecular_function, structural constituent of ribosome; GO:0000049, molecular_function, tRNA binding; GO:0006412, biological_process, translation	GO:0015935, cellular_component, small ribosomal subunit; GO:0019843, molecular_function, rRNA binding; GO:0003735, molecular_function, structural constituent of ribosome; GO:0000049, molecular_function, tRNA binding; GO:0006412, biological_process, translation		KEGG:bbe:BBR47_02140
TRINITY_DN13667_c0_g1	1.10085	12.0158	222.274	2.88615e-50	8.87437e-48	UP	2501.93	2765.27	5792.72	5503.85	29319.3	29570.8	66838.3	49805.3	SRC1_SOYBN	Protein SRC1 {ECO:0000305}	163-309	1-48	71.429	5.93e-09	Eukaryota; Viridiplantae; Streptophyta; Embryophyta; Tracheophyta; Spermatophyta; Magnoliopsida; eudicotyledons; Gunneridae; Pentapetalae; rosids; fabids; Fabales; Fabaceae; Papilionoideae; 50 kb inversion clade; NPAAA clade; indigoferoid/millettioid clade; Phaseoleae; Glycine; Glycine subgen. Soja	LPTD_COXBU	LPS-assembly protein LptD {ECO:0000255|HAMAP-Rule:MF_01411}	12-63	94-142	38.462	1.3	Bacteria; Proteobacteria; Gammaproteobacteria; Legionellales; Coxiellaceae; Coxiella		COG1452; involved in the assembly of LPS in the outer leaflet of the outer membrane. Determines N-hexane tolerance and is involved in outer membrane permeability. Essential for envelope biogenesis (By similarity)	GO:0046872, molecular_function, metal ion binding	GO:0009279, cellular_component, cell outer membrane; GO:0043165, biological_process, Gram-negative-bacterium-type cell outer membrane assembly; GO:0015921, biological_process, lipopolysaccharide export; GO:0010033, biological_process, response to organic substance		KEGG:cbu:CBU_1978
TRINITY_DN17627_c0_g1	-3.51102	5.44827	220.915	5.71128e-50	1.74507e-47	DOWN	70.1932	89.6748	6.94901	7.05369	822.57	958.95	80.18	63.83	APX3_ARATH	L-ascorbate peroxidase 3	117-683	1-189	74.603	4.64e-101	Eukaryota; Viridiplantae; Streptophyta; Embryophyta; Tracheophyta; Spermatophyta; Magnoliopsida; eudicotyledons; Gunneridae; Pentapetalae; rosids; malvids; Brassicales; Brassicaceae; Camelineae; Arabidopsis	APX3_ORYSJ	Probable L-ascorbate peroxidase 3, peroxisomal {ECO:0000305}	6-189	7-190	73.913	2.26e-104	Eukaryota; Viridiplantae; Streptophyta; Embryophyta; Tracheophyta; Spermatophyta; Magnoliopsida; Liliopsida; Poales; Poaceae; BOP clade; Oryzoideae; Oryzeae; Oryzinae; Oryza; Oryza sativa	PF00141.25; peroxidase; Peroxidase; 18-188; E:2.4e-44		GO:0009507, cellular_component, chloroplast; GO:0009941, cellular_component, chloroplast envelope; GO:0046861, cellular_component, glyoxysomal membrane; GO:0016021, cellular_component, integral component of membrane; GO:0005739, cellular_component, mitochondrion; GO:0005778, cellular_component, peroxisomal membrane; GO:0005777, cellular_component, peroxisome; GO:0005886, cellular_component, plasm…	GO:0009507, cellular_component, chloroplast; GO:0016021, cellular_component, integral component of membrane; GO:0005778, cellular_component, peroxisomal membrane; GO:0020037, molecular_function, heme binding; GO:0016688, molecular_function, L-ascorbate peroxidase activity; GO:0046872, molecular_function, metal ion binding; GO:0004601, molecular_function, peroxidase activity; GO:0034599, biologica…	GO:0004601, molecular_function, peroxidase activity; GO:0020037, molecular_function, heme binding; GO:0006979, biological_process, response to oxidative stress; GO:0055114, biological_process, obsolete oxidation-reduction process	KEGG:osa:4335202
TRINITY_DN15058_c0_g1	-3.36029	7.12262	220.882	5.8069e-50	1.76319e-47	DOWN	240.563	266.671	23.7313	25.6786	2819.08	2851.68	273.82	232.37	PTR15_ARATH	Protein NRT1/ PTR FAMILY 4.4	210-1052	306-588	72.183	2.34e-114	Eukaryota; Viridiplantae; Streptophyta; Embryophyta; Tracheophyta; Spermatophyta; Magnoliopsida; eudicotyledons; Gunneridae; Pentapetalae; rosids; malvids; Brassicales; Brassicaceae; Camelineae; Arabidopsis	PTR15_ARATH	Protein NRT1/ PTR FAMILY 4.4	6-271	321-588	72.862	1.33e-137	Eukaryota; Viridiplantae; Streptophyta; Embryophyta; Tracheophyta; Spermatophyta; Magnoliopsida; eudicotyledons; Gunneridae; Pentapetalae; rosids; malvids; Brassicales; Brassicaceae; Camelineae; Arabidopsis	PF00854.23; PTR2; POT family; 8-214; E:4.4e-50		GO:0016021, cellular_component, integral component of membrane; GO:0005886, cellular_component, plasma membrane; GO:0022857, molecular_function, transmembrane transporter activity	GO:0016021, cellular_component, integral component of membrane; GO:0005886, cellular_component, plasma membrane; GO:0022857, molecular_function, transmembrane transporter activity	GO:0022857, molecular_function, transmembrane transporter activity; GO:0055085, biological_process, transmembrane transport; GO:0016020, cellular_component, membrane	KEGG:ath:AT1G33440
TRINITY_DN36570_c0_g1	-2.24818	11.1661	217.762	2.78299e-49	8.39773e-47	DOWN	3108.64	4483.81	786.955	811.157	36429.1	47948.3	9080.15	7340.3	MT1_PEA	Metallothionein-like protein 1	475-329	27-75	73.469	1.63e-18	Eukaryota; Viridiplantae; Streptophyta; Embryophyta; Tracheophyta; Spermatophyta; Magnoliopsida; eudicotyledons; Gunneridae; Pentapetalae; rosids; fabids; Fabales; Fabaceae; Papilionoideae; 50 kb inversion clade; NPAAA clade; Hologalegina; IRL clade; Fabeae; Pisum										GO:0046872, molecular_function, metal ion binding
TRINITY_DN6444_c0_g1	-3.84892	4.80415	214.403	1.50393e-48	4.51011e-46	DOWN	49.2599	54.4716	3.1313	4.11419	577.26	582.5	36.13	37.23	ARC2B_ARATH	Actin-related protein 2/3 complex subunit 2B	106-906	1-269	53.903	4.26e-96	Eukaryota; Viridiplantae; Streptophyta; Embryophyta; Tracheophyta; Spermatophyta; Magnoliopsida; eudicotyledons; Gunneridae; Pentapetalae; rosids; malvids; Brassicales; Brassicaceae; Camelineae; Arabidopsis	ARC2B_ARATH	Actin-related protein 2/3 complex subunit 2B	1-267	1-269	53.903	1.47e-102	Eukaryota; Viridiplantae; Streptophyta; Embryophyta; Tracheophyta; Spermatophyta; Magnoliopsida; eudicotyledons; Gunneridae; Pentapetalae; rosids; malvids; Brassicales; Brassicaceae; Camelineae; Arabidopsis	PF04045.16; P34-Arc; Arp2/3 complex, 34 kD subunit p34-Arc; 86-268; E:4.3e-24		GO:0005885, cellular_component, Arp2/3 protein complex; GO:0042995, cellular_component, cell projection; GO:0005737, cellular_component, cytoplasm; GO:0051015, molecular_function, actin filament binding; GO:0005200, molecular_function, structural constituent of cytoskeleton; GO:0007015, biological_process, actin filament organization; GO:0030041, biological_process, actin filament polymerization;…	GO:0005885, cellular_component, Arp2/3 protein complex; GO:0042995, cellular_component, cell projection; GO:0005737, cellular_component, cytoplasm; GO:0051015, molecular_function, actin filament binding; GO:0005200, molecular_function, structural constituent of cytoskeleton; GO:0007015, biological_process, actin filament organization; GO:0030041, biological_process, actin filament polymerization;…	GO:0030833, biological_process, regulation of actin filament polymerization; GO:0034314, biological_process, Arp2/3 complex-mediated actin nucleation; GO:0005885, cellular_component, Arp2/3 protein complex; GO:0015629, cellular_component, actin cytoskeleton	KEGG:ath:AT2G33385
TRINITY_DN16453_c0_g1	-5.71953	4.28687	214.33	1.56055e-48	4.6512e-46	DOWN	33.6685	42.2195	0.718475	0.696197	394.55	451.48	8.29	6.3	Y1572_ARATH	WEB family protein At1g75720	124-234	1-37	51.351	0.000109	Eukaryota; Viridiplantae; Streptophyta; Embryophyta; Tracheophyta; Spermatophyta; Magnoliopsida; eudicotyledons; Gunneridae; Pentapetalae; rosids; malvids; Brassicales; Brassicaceae; Camelineae; Arabidopsis	Y1572_ARATH	WEB family protein At1g75720	1-99	2-97	31.683	6.48e-06	Eukaryota; Viridiplantae; Streptophyta; Embryophyta; Tracheophyta; Spermatophyta; Magnoliopsida; eudicotyledons; Gunneridae; Pentapetalae; rosids; malvids; Brassicales; Brassicaceae; Camelineae; Arabidopsis			GO:0005829, cellular_component, cytosol; GO:0009904, biological_process, chloroplast accumulation movement; GO:0009903, biological_process, chloroplast avoidance movement	GO:0005829, cellular_component, cytosol; GO:0009904, biological_process, chloroplast accumulation movement; GO:0009903, biological_process, chloroplast avoidance movement		KEGG:ath:AT1G75720
TRINITY_DN10099_c0_g1	-6.32761	4.37448	212.88	3.23274e-48	9.57639e-46	DOWN	49.3555	31.8236	0.439405	0.561378	578.38	340.31	5.07	5.08	GUX2_ARATH	UDP-glucuronate:xylan alpha-glucuronosyltransferase 2	2207-465	11-595	63.095	0	Eukaryota; Viridiplantae; Streptophyta; Embryophyta; Tracheophyta; Spermatophyta; Magnoliopsida; eudicotyledons; Gunneridae; Pentapetalae; rosids; malvids; Brassicales; Brassicaceae; Camelineae; Arabidopsis	GUX2_ARATH	UDP-glucuronate:xylan alpha-glucuronosyltransferase 2	5-585	11-595	63.095	0	Eukaryota; Viridiplantae; Streptophyta; Embryophyta; Tracheophyta; Spermatophyta; Magnoliopsida; eudicotyledons; Gunneridae; Pentapetalae; rosids; malvids; Brassicales; Brassicaceae; Camelineae; Arabidopsis	PF01501.22; Glyco_transf_8; Glycosyl transferase family 8; 296-502; E:2.4e-11		GO:0005794, cellular_component, Golgi apparatus; GO:0000139, cellular_component, Golgi membrane; GO:0016021, cellular_component, integral component of membrane; GO:0015020, molecular_function, glucuronosyltransferase activity; GO:0080116, molecular_function, glucuronoxylan glucuronosyltransferase activity; GO:0046872, molecular_function, metal ion binding; GO:0016757, molecular_function, glycosyl…	GO:0005794, cellular_component, Golgi apparatus; GO:0000139, cellular_component, Golgi membrane; GO:0016021, cellular_component, integral component of membrane; GO:0015020, molecular_function, glucuronosyltransferase activity; GO:0080116, molecular_function, glucuronoxylan glucuronosyltransferase activity; GO:0046872, molecular_function, metal ion binding; GO:0016757, molecular_function, glycosyl…	GO:0016757, molecular_function, glycosyltransferase activity	KEGG:ath:AT4G33330
TRINITY_DN1217_c1_g3	3.79933	6.42507	212.376	4.164e-48	1.22603e-45	UP	9.30397	13.71	165.694	154.293	109.03	146.61	1911.83	1396.22	HSP13_SOYBN	17.5 kDa class I heat shock protein	76-510	1-153	56.129	6.41e-44	Eukaryota; Viridiplantae; Streptophyta; Embryophyta; Tracheophyta; Spermatophyta; Magnoliopsida; eudicotyledons; Gunneridae; Pentapetalae; rosids; fabids; Fabales; Fabaceae; Papilionoideae; 50 kb inversion clade; NPAAA clade; indigoferoid/millettioid clade; Phaseoleae; Glycine; Glycine subgen. Soja	HSP13_SOYBN	17.5 kDa class I heat shock protein	1-145	1-153	55.414	1.21e-51	Eukaryota; Viridiplantae; Streptophyta; Embryophyta; Tracheophyta; Spermatophyta; Magnoliopsida; eudicotyledons; Gunneridae; Pentapetalae; rosids; fabids; Fabales; Fabaceae; Papilionoideae; 50 kb inversion clade; NPAAA clade; indigoferoid/millettioid clade; Phaseoleae; Glycine; Glycine subgen. Soja	PF00011.23; HSP20; Hsp20/alpha crystallin family; 40-143; E:6.7e-23`PF17886.3; ArsA_HSP20; HSP20-like domain found in ArsA; 49-127; E:1.3e-06		GO:0005737, cellular_component, cytoplasm; GO:0043621, molecular_function, protein self-association; GO:0051082, molecular_function, unfolded protein binding; GO:0051259, biological_process, protein complex oligomerization; GO:0006457, biological_process, protein folding; GO:0009408, biological_process, response to heat; GO:0042542, biological_process, response to hydrogen peroxide; GO:0009651, b…	GO:0005737, cellular_component, cytoplasm; GO:0043621, molecular_function, protein self-association; GO:0051082, molecular_function, unfolded protein binding; GO:0051259, biological_process, protein complex oligomerization; GO:0006457, biological_process, protein folding; GO:0009408, biological_process, response to heat; GO:0042542, biological_process, response to hydrogen peroxide; GO:0009651, b…		KEGG:gmx:100791172
TRINITY_DN11959_c0_g1	-2.96875	8.0681	212.339	4.24103e-48	1.24119e-45	DOWN	488.116	463.012	55.3988	66.1928	5720.06	4951.28	639.21	598.99	PAL2_PHAVU	Phenylalanine ammonia-lyase class 2	257-3	239-323	94.118	1.09e-48	Eukaryota; Viridiplantae; Streptophyta; Embryophyta; Tracheophyta; Spermatophyta; Magnoliopsida; eudicotyledons; Gunneridae; Pentapetalae; rosids; fabids; Fabales; Fabaceae; Papilionoideae; 50 kb inversion clade; NPAAA clade; indigoferoid/millettioid clade; Phaseoleae; Phaseolus										GO:0005737, cellular_component, cytoplasm; GO:0045548, molecular_function, phenylalanine ammonia-lyase activity; GO:0009800, biological_process, cinnamic acid biosynthetic process; GO:0006559, biological_process, L-phenylalanine catabolic process
TRINITY_DN9890_c0_g1	-5.64559	4.23165	211.77	5.64698e-48	1.64276e-45	DOWN	36.2175	36.7677	0.965478	0.415508	424.42	393.18	11.14	3.76	OFP14_ARATH	Transcription repressor OFP14	125-385	1-94	36.893	0.001	Eukaryota; Viridiplantae; Streptophyta; Embryophyta; Tracheophyta; Spermatophyta; Magnoliopsida; eudicotyledons; Gunneridae; Pentapetalae; rosids; malvids; Brassicales; Brassicaceae; Camelineae; Arabidopsis	OFP14_ARATH	Transcription repressor OFP14	32-123	1-99	37.736	1.46e-06	Eukaryota; Viridiplantae; Streptophyta; Embryophyta; Tracheophyta; Spermatophyta; Magnoliopsida; eudicotyledons; Gunneridae; Pentapetalae; rosids; malvids; Brassicales; Brassicaceae; Camelineae; Arabidopsis			GO:0005634, cellular_component, nucleus; GO:0045892, biological_process, negative regulation of transcription, DNA-templated	GO:0005634, cellular_component, nucleus; GO:0045892, biological_process, negative regulation of transcription, DNA-templated		KEGG:ath:AT1G79960
TRINITY_DN11488_c0_g1	-2.85268	8.01046	211.395	6.81561e-48	1.97093e-45	DOWN	460.565	444.833	64.4608	60.8222	5397.2	4756.88	743.77	550.39	PAL1_PEA	Phenylalanine ammonia-lyase 1	499-2	16-185	85.882	1.61e-96	Eukaryota; Viridiplantae; Streptophyta; Embryophyta; Tracheophyta; Spermatophyta; Magnoliopsida; eudicotyledons; Gunneridae; Pentapetalae; rosids; fabids; Fabales; Fabaceae; Papilionoideae; 50 kb inversion clade; NPAAA clade; Hologalegina; IRL clade; Fabeae; Pisum	PAL1_PEA	Phenylalanine ammonia-lyase 1	18-183	16-185	85.882	7.17e-97	Eukaryota; Viridiplantae; Streptophyta; Embryophyta; Tracheophyta; Spermatophyta; Magnoliopsida; eudicotyledons; Gunneridae; Pentapetalae; rosids; fabids; Fabales; Fabaceae; Papilionoideae; 50 kb inversion clade; NPAAA clade; Hologalegina; IRL clade; Fabeae; Pisum	PF00221.21; Lyase_aromatic; Aromatic amino acid lyase; 69-181; E:2.4e-27		GO:0005737, cellular_component, cytoplasm; GO:0045548, molecular_function, phenylalanine ammonia-lyase activity; GO:0009800, biological_process, cinnamic acid biosynthetic process; GO:0006559, biological_process, L-phenylalanine catabolic process	GO:0005737, cellular_component, cytoplasm; GO:0045548, molecular_function, phenylalanine ammonia-lyase activity; GO:0009800, biological_process, cinnamic acid biosynthetic process; GO:0006559, biological_process, L-phenylalanine catabolic process
TRINITY_DN6572_c0_g2	4.27732	6.06317	211.226	7.41888e-48	2.13269e-45	UP	4.5355	8.58174	124.761	128.874	53.15	91.77	1439.53	1166.2	SWT10_ARATH	Bidirectional sugar transporter SWEET10 {ECO:0000303|PubMed:21107422}	2-274	109-199	57.143	2.3e-27	Eukaryota; Viridiplantae; Streptophyta; Embryophyta; Tracheophyta; Spermatophyta; Magnoliopsida; eudicotyledons; Gunneridae; Pentapetalae; rosids; malvids; Brassicales; Brassicaceae; Camelineae; Arabidopsis	SWT10_ARATH	Bidirectional sugar transporter SWEET10 {ECO:0000303|PubMed:21107422}	1-100	109-208	54	1.05e-31	Eukaryota; Viridiplantae; Streptophyta; Embryophyta; Tracheophyta; Spermatophyta; Magnoliopsida; eudicotyledons; Gunneridae; Pentapetalae; rosids; malvids; Brassicales; Brassicaceae; Camelineae; Arabidopsis	PF03083.18; MtN3_slv; Sugar efflux transporter for intercellular exchange; 24-100; E:2.2e-20		GO:0016021, cellular_component, integral component of membrane; GO:0005887, cellular_component, integral component of plasma membrane; GO:0008515, molecular_function, sucrose transmembrane transporter activity; GO:0051119, molecular_function, sugar transmembrane transporter activity; GO:0008643, biological_process, carbohydrate transport; GO:0048571, biological_process, long-day photoperiodism; G…	GO:0016021, cellular_component, integral component of membrane; GO:0005887, cellular_component, integral component of plasma membrane; GO:0008515, molecular_function, sucrose transmembrane transporter activity; GO:0051119, molecular_function, sugar transmembrane transporter activity; GO:0008643, biological_process, carbohydrate transport; GO:0048571, biological_process, long-day photoperiodism; G…	GO:0016021, cellular_component, integral component of membrane	KEGG:ath:AT5G50790
TRINITY_DN14939_c0_g1	3.13306	7.23001	209.78	1.53416e-47	4.38427e-45	UP	30.2057	31.155	273.671	264.748	353.97	333.16	3157.71	2395.75	COFG_METM7	7,8-didemethyl-8-hydroxy-5-deazariboflavin synthase {ECO:0000255|HAMAP-Rule:MF_01611}	447-298	161-210	32	3.2	Archaea; Euryarchaeota; Methanomada group; Methanococci; Methanococcales; Methanococcaceae; Methanococcus	CH60_AMOA5	60 kDa chaperonin {ECO:0000255|HAMAP-Rule:MF_00600}	124-273	32-181	25.625	1.2	Bacteria; Bacteroidetes; Cytophagia; Cytophagales; Amoebophilaceae; Candidatus Amoebophilus	PF04601.15; DUF569; Domain of unknown function (DUF569); 1-146; E:2.4e-61`PF04601.15; DUF569; Domain of unknown function (DUF569); 213-354; E:2e-74	COG0459; Prevents misfolding and promotes the refolding and proper assembly of unfolded polypeptides generated under stress conditions (By similarity)	GO:0051539, molecular_function, 4 iron, 4 sulfur cluster binding; GO:0016841, molecular_function, ammonia-lyase activity; GO:0005506, molecular_function, iron ion binding; GO:0016765, molecular_function, transferase activity, transferring alkyl or aryl (other than methyl) groups	GO:0005737, cellular_component, cytoplasm; GO:0005524, molecular_function, ATP binding; GO:0016887, molecular_function, ATP hydrolysis activity; GO:0051082, molecular_function, unfolded protein binding; GO:0042026, biological_process, protein refolding		KEGG:aas:Aasi_0308
TRINITY_DN896_c0_g1	4.20626	4.6783	209.301	1.95126e-47	5.54362e-45	UP	2.1982	3.03358	53.1472	43.3178	25.76	32.44	613.23	391.99	RTNLM_ARATH	Reticulon-like protein B13	831-253	13-206	40.722	4.18e-38	Eukaryota; Viridiplantae; Streptophyta; Embryophyta; Tracheophyta; Spermatophyta; Magnoliopsida; eudicotyledons; Gunneridae; Pentapetalae; rosids; malvids; Brassicales; Brassicaceae; Camelineae; Arabidopsis	RTNLM_ARATH	Reticulon-like protein B13	23-215	13-206	40.722	5.98e-40	Eukaryota; Viridiplantae; Streptophyta; Embryophyta; Tracheophyta; Spermatophyta; Magnoliopsida; eudicotyledons; Gunneridae; Pentapetalae; rosids; malvids; Brassicales; Brassicaceae; Camelineae; Arabidopsis	PF02453.19; Reticulon; Reticulon; 26-180; E:1.4e-39		GO:0005789, cellular_component, endoplasmic reticulum membrane; GO:0071782, cellular_component, endoplasmic reticulum tubular network; GO:0071458, cellular_component, integral component of cytoplasmic side of endoplasmic reticulum membrane; GO:0071786, biological_process, endoplasmic reticulum tubular network organization	GO:0005789, cellular_component, endoplasmic reticulum membrane; GO:0071782, cellular_component, endoplasmic reticulum tubular network; GO:0071458, cellular_component, integral component of cytoplasmic side of endoplasmic reticulum membrane; GO:0071786, biological_process, endoplasmic reticulum tubular network organization		KEGG:ath:AT2G23640
TRINITY_DN511_c0_g1	3.36774	6.18287	209.037	2.22873e-47	6.29514e-45	UP	11.8427	13.7633	134.519	129.757	138.78	147.18	1552.13	1174.19	UCC1_ARATH	Uclacyanin 1 {ECO:0000303|PubMed:9761472}	2454-2071	3-126	35.156	4.84e-22	Eukaryota; Viridiplantae; Streptophyta; Embryophyta; Tracheophyta; Spermatophyta; Magnoliopsida; eudicotyledons; Gunneridae; Pentapetalae; rosids; malvids; Brassicales; Brassicaceae; Camelineae; Arabidopsis	UCC1_ARATH	Uclacyanin 1 {ECO:0000303|PubMed:9761472}	6-153	3-147	34.228	5.86e-25	Eukaryota; Viridiplantae; Streptophyta; Embryophyta; Tracheophyta; Spermatophyta; Magnoliopsida; eudicotyledons; Gunneridae; Pentapetalae; rosids; malvids; Brassicales; Brassicaceae; Camelineae; Arabidopsis	PF02298.19; Cu_bind_like; Plastocyanin-like domain; 37-122; E:1.1e-24		GO:0031225, cellular_component, anchored component of membrane; GO:0046658, cellular_component, anchored component of plasma membrane; GO:0009055, molecular_function, electron transfer activity; GO:0046872, molecular_function, metal ion binding	GO:0031225, cellular_component, anchored component of membrane; GO:0046658, cellular_component, anchored component of plasma membrane; GO:0009055, molecular_function, electron transfer activity; GO:0046872, molecular_function, metal ion binding	GO:0009055, molecular_function, electron transfer activity	KEGG:ath:AT2G32300
TRINITY_DN11848_c0_g1	3.3954	5.67625	208.625	2.74015e-47	7.6949e-45	UP	10.3024	7.32959	97.7689	88.4225	120.73	78.38	1128.09	800.15	MIOX_ORYSJ	Probable inositol oxygenase	6-356	192-308	76.923	1.75e-59	Eukaryota; Viridiplantae; Streptophyta; Embryophyta; Tracheophyta; Spermatophyta; Magnoliopsida; Liliopsida; Poales; Poaceae; BOP clade; Oryzoideae; Oryzeae; Oryzinae; Oryza; Oryza sativa	MIOX_ORYSJ	Probable inositol oxygenase	2-118	192-308	76.923	2.04e-61	Eukaryota; Viridiplantae; Streptophyta; Embryophyta; Tracheophyta; Spermatophyta; Magnoliopsida; Liliopsida; Poales; Poaceae; BOP clade; Oryzoideae; Oryzeae; Oryzinae; Oryza; Oryza sativa	PF05153.17; MIOX; Myo-inositol oxygenase; 2-118; E:8.2e-52		GO:0005737, cellular_component, cytoplasm; GO:0050113, molecular_function, inositol oxygenase activity; GO:0005506, molecular_function, iron ion binding; GO:0019310, biological_process, inositol catabolic process; GO:0019853, biological_process, L-ascorbic acid biosynthetic process	GO:0005737, cellular_component, cytoplasm; GO:0050113, molecular_function, inositol oxygenase activity; GO:0005506, molecular_function, iron ion binding; GO:0019310, biological_process, inositol catabolic process; GO:0019853, biological_process, L-ascorbic acid biosynthetic process	GO:0005506, molecular_function, iron ion binding; GO:0050113, molecular_function, inositol oxygenase activity; GO:0019310, biological_process, inositol catabolic process; GO:0055114, biological_process, obsolete oxidation-reduction process; GO:0005737, cellular_component, cytoplasm	KEGG:osa:4341305
TRINITY_DN1214_c0_g1	3.15912	5.81587	206.514	7.91436e-47	2.20974e-44	UP	11.6617	10.9243	101.866	100.161	136.66	116.82	1175.36	906.37	RFS2_ARATH	Probable galactinol--sucrose galactosyltransferase 2	2459-414	145-773	70.528	0	Eukaryota; Viridiplantae; Streptophyta; Embryophyta; Tracheophyta; Spermatophyta; Magnoliopsida; eudicotyledons; Gunneridae; Pentapetalae; rosids; malvids; Brassicales; Brassicaceae; Camelineae; Arabidopsis	RFS2_ARATH	Probable galactinol--sucrose galactosyltransferase 2	1-453	322-773	74.614	0	Eukaryota; Viridiplantae; Streptophyta; Embryophyta; Tracheophyta; Spermatophyta; Magnoliopsida; eudicotyledons; Gunneridae; Pentapetalae; rosids; malvids; Brassicales; Brassicaceae; Camelineae; Arabidopsis	PF05691.14; Raffinose_syn; Raffinose synthase or seed imbibition protein Sip1; 1-436; E:5.5e-192		GO:0009506, cellular_component, plasmodesma; GO:0052692, molecular_function, raffinose alpha-galactosidase activity; GO:0016757, molecular_function, glycosyltransferase activity; GO:0034484, biological_process, raffinose catabolic process; GO:0080167, biological_process, response to karrikin; GO:0006979, biological_process, response to oxidative stress	GO:0009506, cellular_component, plasmodesma; GO:0052692, molecular_function, raffinose alpha-galactosidase activity; GO:0016757, molecular_function, glycosyltransferase activity; GO:0034484, biological_process, raffinose catabolic process; GO:0080167, biological_process, response to karrikin; GO:0006979, biological_process, response to oxidative stress		KEGG:ath:AT3G57520
TRINITY_DN1569_c0_g2	-2.59806	8.43058	206.465	8.11344e-47	2.25238e-44	DOWN	600.453	583.388	97.4682	98.0422	7036.5	6238.54	1124.62	887.2	4CL1_TOBAC	4-coumarate--CoA ligase 1	359-2002	1-547	74.047	0	Eukaryota; Viridiplantae; Streptophyta; Embryophyta; Tracheophyta; Spermatophyta; Magnoliopsida; eudicotyledons; Gunneridae; Pentapetalae; asterids; lamiids; Solanales; Solanaceae; Nicotianoideae; Nicotianeae; Nicotiana	4CL1_TOBAC	4-coumarate--CoA ligase 1	1-548	1-547	74.047	0	Eukaryota; Viridiplantae; Streptophyta; Embryophyta; Tracheophyta; Spermatophyta; Magnoliopsida; eudicotyledons; Gunneridae; Pentapetalae; asterids; lamiids; Solanales; Solanaceae; Nicotianoideae; Nicotianeae; Nicotiana	PF00501.30; AMP-binding; AMP-binding enzyme; 39-447; E:1.3e-108`PF13193.8; AMP-binding_C; AMP-binding enzyme C-terminal domain; 456-532; E:2.1e-14		GO:0016207, molecular_function, 4-coumarate-CoA ligase activity; GO:0005524, molecular_function, ATP binding; GO:0016405, molecular_function, CoA-ligase activity; GO:0009698, biological_process, phenylpropanoid metabolic process	GO:0016207, molecular_function, 4-coumarate-CoA ligase activity; GO:0005524, molecular_function, ATP binding; GO:0016405, molecular_function, CoA-ligase activity; GO:0009698, biological_process, phenylpropanoid metabolic process		KEGG:nta:107803673
TRINITY_DN2972_c1_g1	-4.15655	5.71019	206.437	8.22898e-47	2.27148e-44	DOWN	79.3913	118.282	6.46627	4.49765	930.36	1264.86	74.61	40.7	PILS1_ARATH	Protein PIN-LIKES 1 {ECO:0000303|PubMed:22504182}	2596-3144	287-469	49.727	8.8e-42	Eukaryota; Viridiplantae; Streptophyta; Embryophyta; Tracheophyta; Spermatophyta; Magnoliopsida; eudicotyledons; Gunneridae; Pentapetalae; rosids; malvids; Brassicales; Brassicaceae; Camelineae; Arabidopsis	PILS3_ARATH	Protein PIN-LIKES 3 {ECO:0000303|PubMed:22504182}	2-177	214-389	50.568	4.93e-62	Eukaryota; Viridiplantae; Streptophyta; Embryophyta; Tracheophyta; Spermatophyta; Magnoliopsida; eudicotyledons; Gunneridae; Pentapetalae; rosids; malvids; Brassicales; Brassicaceae; Camelineae; Arabidopsis	PF03547.20; Mem_trans; Membrane transport protein; 5-169; E:5.8e-29		GO:0005789, cellular_component, endoplasmic reticulum membrane; GO:0016021, cellular_component, integral component of membrane; GO:0009734, biological_process, auxin-activated signaling pathway; GO:0055085, biological_process, transmembrane transport	GO:0005789, cellular_component, endoplasmic reticulum membrane; GO:0016021, cellular_component, integral component of membrane; GO:0005739, cellular_component, mitochondrion; GO:0009734, biological_process, auxin-activated signaling pathway; GO:0009733, biological_process, response to auxin; GO:0055085, biological_process, transmembrane transport	GO:0055085, biological_process, transmembrane transport; GO:0016021, cellular_component, integral component of membrane	KEGG:ath:AT1G76520
TRINITY_DN7290_c0_g1	-5.51488	4.6981	205.837	1.11214e-46	3.05253e-44	DOWN	63.3639	37.4587	0.900477	1.31946	742.54	400.57	10.39	11.94	CESA7_ARATH	Cellulose synthase A catalytic subunit 7 [UDP-forming] {ECO:0000303|PubMed:11178255, ECO:0000303|PubMed:12805608}	3585-610	1-1026	65.049	0	Eukaryota; Viridiplantae; Streptophyta; Embryophyta; Tracheophyta; Spermatophyta; Magnoliopsida; eudicotyledons; Gunneridae; Pentapetalae; rosids; malvids; Brassicales; Brassicaceae; Camelineae; Arabidopsis	CESA7_ARATH	Cellulose synthase A catalytic subunit 7 [UDP-forming] {ECO:0000303|PubMed:11178255, ECO:0000303|PubMed:12805608}	1-992	1-1026	65.049	0	Eukaryota; Viridiplantae; Streptophyta; Embryophyta; Tracheophyta; Spermatophyta; Magnoliopsida; eudicotyledons; Gunneridae; Pentapetalae; rosids; malvids; Brassicales; Brassicaceae; Camelineae; Arabidopsis	PF14569.8; zf-UDP; Zinc-binding RING-finger; 27-104; E:4.9e-39`PF03552.16; Cellulose_synt; Cellulose synthase; 295-986; E:0		GO:0010330, cellular_component, cellulose synthase complex; GO:0009507, cellular_component, chloroplast; GO:0016021, cellular_component, integral component of membrane; GO:0005886, cellular_component, plasma membrane; GO:0005802, cellular_component, trans-Golgi network; GO:0016760, molecular_function, cellulose synthase (UDP-forming) activity; GO:0016759, molecular_function, cellulose synthase ac…	GO:0010330, cellular_component, cellulose synthase complex; GO:0009507, cellular_component, chloroplast; GO:0016021, cellular_component, integral component of membrane; GO:0005886, cellular_component, plasma membrane; GO:0005802, cellular_component, trans-Golgi network; GO:0016760, molecular_function, cellulose synthase (UDP-forming) activity; GO:0016759, molecular_function, cellulose synthase ac…	GO:0016760, molecular_function, cellulose synthase (UDP-forming) activity; GO:0030244, biological_process, cellulose biosynthetic process; GO:0016020, cellular_component, membrane	KEGG:ath:AT5G17420
TRINITY_DN12449_c0_g2	3.71281	6.82925	204.77	1.9009e-46	5.18819e-44	UP	19.0431	13.0732	218.498	203.521	223.16	139.8	2521.1	1841.7	SNAK1_SOLTU	Snakin-1	572-757	27-88	80.645	1.32e-27	Eukaryota; Viridiplantae; Streptophyta; Embryophyta; Tracheophyta; Spermatophyta; Magnoliopsida; eudicotyledons; Gunneridae; Pentapetalae; asterids; lamiids; Solanales; Solanaceae; Solanoideae; Solaneae; Solanum	SNAK1_SOLTU	Snakin-1	102-177	15-88	68.421	3.42e-30	Eukaryota; Viridiplantae; Streptophyta; Embryophyta; Tracheophyta; Spermatophyta; Magnoliopsida; eudicotyledons; Gunneridae; Pentapetalae; asterids; lamiids; Solanales; Solanaceae; Solanoideae; Solaneae; Solanum	PF02704.16; GASA; Gibberellin regulated protein; 118-177; E:4.9e-22		GO:0005618, cellular_component, cell wall; GO:0005576, cellular_component, extracellular region; GO:0006952, biological_process, defense response	GO:0005618, cellular_component, cell wall; GO:0005576, cellular_component, extracellular region; GO:0006952, biological_process, defense response
TRINITY_DN12100_c0_g1	-5.45675	4.29359	204.327	2.37523e-46	6.44656e-44	DOWN	33.7317	42.2625	1.01835	0.654204	395.29	451.94	11.75	5.92	Y2027_ARATH	Inactive receptor-like serine/threonine-protein kinase At2g40270	1204-668	121-295	58.889	6.63e-58	Eukaryota; Viridiplantae; Streptophyta; Embryophyta; Tracheophyta; Spermatophyta; Magnoliopsida; eudicotyledons; Gunneridae; Pentapetalae; rosids; malvids; Brassicales; Brassicaceae; Camelineae; Arabidopsis	MDIS2_ARATH	Protein MALE DISCOVERER 2	36-505	25-479	41.226	2.49e-90	Eukaryota; Viridiplantae; Streptophyta; Embryophyta; Tracheophyta; Spermatophyta; Magnoliopsida; eudicotyledons; Gunneridae; Pentapetalae; rosids; malvids; Brassicales; Brassicaceae; Camelineae; Arabidopsis	PF08263.14; LRRNT_2; Leucine rich repeat N-terminal domain; 38-80; E:1.3e-09`PF07714.19; PK_Tyr_Ser-Thr; Protein tyrosine and serine/threonine kinase; 414-505; E:9.1e-10`PF00069.27; Pkinase; Protein kinase domain; 415-510; E:5.2e-08		GO:0016021, cellular_component, integral component of membrane; GO:0005886, cellular_component, plasma membrane; GO:0005524, molecular_function, ATP binding; GO:0004672, molecular_function, protein kinase activity	GO:0012505, cellular_component, endomembrane system; GO:0016021, cellular_component, integral component of membrane; GO:0090406, cellular_component, pollen tube; GO:0005524, molecular_function, ATP binding; GO:0106310, molecular_function, protein serine kinase activity; GO:0048765, biological_process, root hair cell differentiation	GO:0004672, molecular_function, protein kinase activity; GO:0006468, biological_process, protein phosphorylation; GO:0005524, molecular_function, ATP binding	KEGG:ath:AT4G18640
TRINITY_DN7742_c0_g1	-3.75227	4.8948	203.058	4.49263e-46	1.21256e-43	DOWN	48.6225	61.4562	4.05345	4.09319	569.79	657.19	46.77	37.04	BEBT1_PETHY	Benzyl alcohol O-benzoyltransferase {ECO:0000303|PubMed:15286288}	22-1395	1-458	75.546	0	Eukaryota; Viridiplantae; Streptophyta; Embryophyta; Tracheophyta; Spermatophyta; Magnoliopsida; eudicotyledons; Gunneridae; Pentapetalae; asterids; lamiids; Solanales; Solanaceae; Petunioideae; Petunia	BEBT1_PETHY	Benzyl alcohol O-benzoyltransferase {ECO:0000303|PubMed:15286288}	8-465	1-458	75.546	0	Eukaryota; Viridiplantae; Streptophyta; Embryophyta; Tracheophyta; Spermatophyta; Magnoliopsida; eudicotyledons; Gunneridae; Pentapetalae; asterids; lamiids; Solanales; Solanaceae; Petunioideae; Petunia	PF02458.17; Transferase; Transferase family; 19-445; E:8.9e-79		GO:0102387, molecular_function, 2-phenylethanol acetyltransferase activity; GO:0102720, molecular_function, acetyl-coenzyme A:acetyl alcohol acetyltransferase activity; GO:0006084, biological_process, acetyl-CoA metabolic process; GO:1901787, biological_process, benzoyl-CoA metabolic process; GO:0007623, biological_process, circadian rhythm; GO:0010597, biological_process, green leaf volatile bio…	GO:0102387, molecular_function, 2-phenylethanol acetyltransferase activity; GO:0102720, molecular_function, acetyl-coenzyme A:acetyl alcohol acetyltransferase activity; GO:0006084, biological_process, acetyl-CoA metabolic process; GO:1901787, biological_process, benzoyl-CoA metabolic process; GO:0007623, biological_process, circadian rhythm; GO:0010597, biological_process, green leaf volatile bio…	GO:0016747, molecular_function, acyltransferase activity, transferring groups other than amino-acyl groups	KEGG:ag:AAU06226
TRINITY_DN1096_c0_g1	-4.21964	4.52965	200.607	1.53917e-45	4.13127e-43	DOWN	40.4125	46.5482	2.27329	2.37922	473.58	497.77	26.23	21.53	NTPA_ENTHA	V-type sodium ATPase catalytic subunit A	663-424	124-206	27.711	3.1	Bacteria; Firmicutes; Bacilli; Lactobacillales; Enterococcaceae; Enterococcus	COFI_CANGA	Cofilin	158-248	27-133	24.545	1.1	Eukaryota; Fungi; Dikarya; Ascomycota; Saccharomycotina; Saccharomycetes; Saccharomycetales; Saccharomycetaceae; Nakaseomyces; Nakaseomyces/Candida clade	PF04784.16; DUF547; Protein of unknown function, DUF547; 240-352; E:3.8e-32	COG1155; Produces ATP from ADP in the presence of a proton gradient across the membrane. The V-type alpha chain is a catalytic subunit (By similarity)	GO:0005524, molecular_function, ATP binding; GO:0046933, molecular_function, proton-transporting ATP synthase activity, rotational mechanism; GO:0046932, molecular_function, sodium-transporting ATP synthase activity, rotational mechanism; GO:0046962, molecular_function, sodium-transporting ATPase activity, rotational mechanism; GO:0042777, biological_process, plasma membrane ATP synthesis coupled…	GO:0030479, cellular_component, actin cortical patch; GO:0005829, cellular_component, cytosol; GO:0016363, cellular_component, nuclear matrix; GO:0051015, molecular_function, actin filament binding; GO:0030042, biological_process, actin filament depolymerization; GO:0051014, biological_process, actin filament severing; GO:0007049, biological_process, cell cycle; GO:0051301, biological_process, ce…		KEGG:cgr:CAGL0E04048g
TRINITY_DN3692_c0_g1	-4.40977	5.30334	199.953	2.13886e-45	5.70934e-43	DOWN	72.3811	77.9407	5.11513	1.73497	848.21	833.47	59.02	15.7	TBB1_SOYBN	Tubulin beta-1 chain	1767-475	1-431	95.36	0	Eukaryota; Viridiplantae; Streptophyta; Embryophyta; Tracheophyta; Spermatophyta; Magnoliopsida; eudicotyledons; Gunneridae; Pentapetalae; rosids; fabids; Fabales; Fabaceae; Papilionoideae; 50 kb inversion clade; NPAAA clade; indigoferoid/millettioid clade; Phaseoleae; Glycine; Glycine subgen. Soja	TBB1_MAIZE	Tubulin beta-1 chain	1-430	1-430	92.791	0	Eukaryota; Viridiplantae; Streptophyta; Embryophyta; Tracheophyta; Spermatophyta; Magnoliopsida; Liliopsida; Poales; Poaceae; PACMAD clade; Panicoideae; Andropogonodae; Andropogoneae; Tripsacinae; Zea	PF00091.27; Tubulin; Tubulin/FtsZ family, GTPase domain; 3-211; E:5.7e-70`PF03953.19; Tubulin_C; Tubulin C-terminal domain; 261-382; E:7.1e-39		GO:0005737, cellular_component, cytoplasm; GO:0005874, cellular_component, microtubule; GO:0005525, molecular_function, GTP binding; GO:0003924, molecular_function, GTPase activity; GO:0005200, molecular_function, structural constituent of cytoskeleton; GO:0000226, biological_process, microtubule cytoskeleton organization; GO:0000278, biological_process, mitotic cell cycle	GO:0005737, cellular_component, cytoplasm; GO:0005874, cellular_component, microtubule; GO:0005525, molecular_function, GTP binding; GO:0003924, molecular_function, GTPase activity; GO:0005200, molecular_function, structural constituent of cytoskeleton; GO:0000226, biological_process, microtubule cytoskeleton organization; GO:0000278, biological_process, mitotic cell cycle	GO:0003924, molecular_function, GTPase activity
TRINITY_DN10621_c0_g1	3.93266	4.70855	197.664	6.75546e-45	1.79341e-42	UP	3.91939	2.40704	47.3457	50.2057	45.93	25.74	546.29	454.32	SBT3H_ARATH	Subtilisin-like protease SBT3.17 {ECO:0000303|PubMed:16193095}	485-315	59-115	52.632	8.07e-10	Eukaryota; Viridiplantae; Streptophyta; Embryophyta; Tracheophyta; Spermatophyta; Magnoliopsida; eudicotyledons; Gunneridae; Pentapetalae; rosids; malvids; Brassicales; Brassicaceae; Camelineae; Arabidopsis	SBT3H_ARATH	Subtilisin-like protease SBT3.17 {ECO:0000303|PubMed:16193095}	58-135	37-117	41.975	1.28e-11	Eukaryota; Viridiplantae; Streptophyta; Embryophyta; Tracheophyta; Spermatophyta; Magnoliopsida; eudicotyledons; Gunneridae; Pentapetalae; rosids; malvids; Brassicales; Brassicaceae; Camelineae; Arabidopsis	PF05922.18; Inhibitor_I9; Peptidase inhibitor I9; 78-134; E:3.9e-11		GO:0005615, cellular_component, extracellular space; GO:0004252, molecular_function, serine-type endopeptidase activity	GO:0005615, cellular_component, extracellular space; GO:0004252, molecular_function, serine-type endopeptidase activity		KEGG:ath:AT1G66220
TRINITY_DN1330_c0_g1	-2.56578	8.35524	197.484	7.39416e-45	1.9523e-42	DOWN	558.043	561.928	93.3939	95.7668	6539.52	6009.05	1077.61	866.61	STY17_ARATH	Serine/threonine-protein kinase STY17 {ECO:0000305}	2084-2770	231-458	71.179	4.85e-104	Eukaryota; Viridiplantae; Streptophyta; Embryophyta; Tracheophyta; Spermatophyta; Magnoliopsida; eudicotyledons; Gunneridae; Pentapetalae; rosids; malvids; Brassicales; Brassicaceae; Camelineae; Arabidopsis	STY17_ARATH	Serine/threonine-protein kinase STY17 {ECO:0000305}	2-191	269-458	77.895	2.67e-110	Eukaryota; Viridiplantae; Streptophyta; Embryophyta; Tracheophyta; Spermatophyta; Magnoliopsida; eudicotyledons; Gunneridae; Pentapetalae; rosids; malvids; Brassicales; Brassicaceae; Camelineae; Arabidopsis	PF07714.19; PK_Tyr_Ser-Thr; Protein tyrosine and serine/threonine kinase; 28-192; E:6.8e-49`PF00069.27; Pkinase; Protein kinase domain; 29-191; E:2.6e-45		GO:0005829, cellular_component, cytosol; GO:0005524, molecular_function, ATP binding; GO:0004672, molecular_function, protein kinase activity; GO:0106310, molecular_function, protein serine kinase activity; GO:0004674, molecular_function, protein serine/threonine kinase activity; GO:0004712, molecular_function, protein serine/threonine/tyrosine kinase activity; GO:0009658, biological_process, chl…	GO:0005829, cellular_component, cytosol; GO:0005524, molecular_function, ATP binding; GO:0004672, molecular_function, protein kinase activity; GO:0106310, molecular_function, protein serine kinase activity; GO:0004674, molecular_function, protein serine/threonine kinase activity; GO:0004712, molecular_function, protein serine/threonine/tyrosine kinase activity; GO:0009658, biological_process, chl…	GO:0004672, molecular_function, protein kinase activity; GO:0006468, biological_process, protein phosphorylation; GO:0005524, molecular_function, ATP binding	KEGG:ath:AT4G35780
TRINITY_DN217_c1_g1	-8.3763	4.95239	197.336	7.96491e-45	2.09163e-42	DOWN	87.7182	34.9544	0.053734	0.321577	1027.94	373.79	0.62	2.91	COBL4_ARATH	COBRA-like protein 4	1554-304	18-431	70.264	0	Eukaryota; Viridiplantae; Streptophyta; Embryophyta; Tracheophyta; Spermatophyta; Magnoliopsida; eudicotyledons; Gunneridae; Pentapetalae; rosids; malvids; Brassicales; Brassicaceae; Camelineae; Arabidopsis	COBL4_ARATH	COBRA-like protein 4	33-449	18-431	70.264	0	Eukaryota; Viridiplantae; Streptophyta; Embryophyta; Tracheophyta; Spermatophyta; Magnoliopsida; eudicotyledons; Gunneridae; Pentapetalae; rosids; malvids; Brassicales; Brassicaceae; Camelineae; Arabidopsis	PF04833.17; COBRA; COBRA-like protein; 59-222; E:1e-65		GO:0031225, cellular_component, anchored component of membrane; GO:0046658, cellular_component, anchored component of plasma membrane; GO:0005886, cellular_component, plasma membrane; GO:0005774, cellular_component, vacuolar membrane; GO:0010215, biological_process, cellulose microfibril organization; GO:0052324, biological_process, plant-type cell wall cellulose biosynthetic process; GO:0009834,…	GO:0031225, cellular_component, anchored component of membrane; GO:0046658, cellular_component, anchored component of plasma membrane; GO:0005886, cellular_component, plasma membrane; GO:0005774, cellular_component, vacuolar membrane; GO:0010215, biological_process, cellulose microfibril organization; GO:0052324, biological_process, plant-type cell wall cellulose biosynthetic process; GO:0009834,…	GO:0010215, biological_process, cellulose microfibril organization; GO:0031225, cellular_component, anchored component of membrane	KEGG:ath:AT5G15630
TRINITY_DN3291_c0_g2	-4.10374	4.81562	197.181	8.60915e-45	2.24866e-42	DOWN	43.7584	61.9742	2.9701	3.16825	512.79	662.73	34.27	28.67	RTM2B_ARATH	Inactive protein RESTRICTED TEV MOVEMENT 2	168-443	16-105	33.684	1.4e-07	Eukaryota; Viridiplantae; Streptophyta; Embryophyta; Tracheophyta; Spermatophyta; Magnoliopsida; eudicotyledons; Gunneridae; Pentapetalae; rosids; malvids; Brassicales; Brassicaceae; Camelineae; Arabidopsis	RTM2B_ARATH	Inactive protein RESTRICTED TEV MOVEMENT 2	13-104	16-105	33.684	3.02e-08	Eukaryota; Viridiplantae; Streptophyta; Embryophyta; Tracheophyta; Spermatophyta; Magnoliopsida; eudicotyledons; Gunneridae; Pentapetalae; rosids; malvids; Brassicales; Brassicaceae; Camelineae; Arabidopsis	PF00011.23; HSP20; Hsp20/alpha crystallin family; 32-103; E:3.8e-06		GO:0016021, cellular_component, integral component of membrane; GO:0005886, cellular_component, plasma membrane; GO:0006952, biological_process, defense response	GO:0016021, cellular_component, integral component of membrane; GO:0005886, cellular_component, plasma membrane; GO:0006952, biological_process, defense response
TRINITY_DN49513_c0_g1	-4.30944	4.59185	194.894	2.71748e-44	7.05992e-42	DOWN	40.2	50.8555	1.90842	2.7218	471.09	543.83	22.02	24.63	SEOB_ARATH	Protein SIEVE ELEMENT OCCLUSION B {ECO:0000303|PubMed:20932300}	183-2084	40-728	26.308	2.26e-49	Eukaryota; Viridiplantae; Streptophyta; Embryophyta; Tracheophyta; Spermatophyta; Magnoliopsida; eudicotyledons; Gunneridae; Pentapetalae; rosids; malvids; Brassicales; Brassicaceae; Camelineae; Arabidopsis	SEOB_ARATH	Protein SIEVE ELEMENT OCCLUSION B {ECO:0000303|PubMed:20932300}	31-664	40-728	26.025	5.69e-51	Eukaryota; Viridiplantae; Streptophyta; Embryophyta; Tracheophyta; Spermatophyta; Magnoliopsida; eudicotyledons; Gunneridae; Pentapetalae; rosids; malvids; Brassicales; Brassicaceae; Camelineae; Arabidopsis	PF14576.8; SEO_N; Sieve element occlusion N-terminus; 30-272; E:4e-39`PF14577.8; SEO_C; Sieve element occlusion C-terminus; 466-512; E:2.8e-06`PF14577.8; SEO_C; Sieve element occlusion C-terminus; 530-664; E:2.9e-10		GO:0042803, molecular_function, protein homodimerization activity; GO:0043621, molecular_function, protein self-association; GO:0010088, biological_process, phloem development	GO:0042803, molecular_function, protein homodimerization activity; GO:0043621, molecular_function, protein self-association; GO:0010088, biological_process, phloem development		KEGG:ath:AT3G01680
TRINITY_DN3445_c2_g1	-3.39958	6.84897	194.476	3.35265e-44	8.66376e-42	DOWN	185.441	235.085	20.139	19.6747	2173.12	2513.91	232.37	178.04	IAA9_ARATH	Auxin-responsive protein IAA9	1373-414	31-337	55.657	4.31e-103	Eukaryota; Viridiplantae; Streptophyta; Embryophyta; Tracheophyta; Spermatophyta; Magnoliopsida; eudicotyledons; Gunneridae; Pentapetalae; rosids; malvids; Brassicales; Brassicaceae; Camelineae; Arabidopsis	IAA9_ARATH	Auxin-responsive protein IAA9	10-356	4-337	54.062	3.71e-114	Eukaryota; Viridiplantae; Streptophyta; Embryophyta; Tracheophyta; Spermatophyta; Magnoliopsida; eudicotyledons; Gunneridae; Pentapetalae; rosids; malvids; Brassicales; Brassicaceae; Camelineae; Arabidopsis	PF02309.18; AUX_IAA; AUX/IAA family; 73-345; E:2.4e-84		GO:0005634, cellular_component, nucleus; GO:0003700, molecular_function, DNA-binding transcription factor activity; GO:0000976, molecular_function, transcription cis-regulatory region binding; GO:0009734, biological_process, auxin-activated signaling pathway; GO:0009733, biological_process, response to auxin	GO:0005634, cellular_component, nucleus; GO:0003700, molecular_function, DNA-binding transcription factor activity; GO:0000976, molecular_function, transcription cis-regulatory region binding; GO:0009734, biological_process, auxin-activated signaling pathway; GO:0009733, biological_process, response to auxin		KEGG:ath:AT5G65670
TRINITY_DN1764_c0_g1	-1.3761	12.8463	193.594	5.22194e-44	1.34229e-41	DOWN	12175.1	9088.03	3992.85	4199.19	142676	97184.1	46070.8	37999.2	BIOF_BUCBP	8-amino-7-oxononanoate synthase {ECO:0000255|HAMAP-Rule:MF_01693}	221-313	289-315	45.161	6.8	Bacteria; Proteobacteria; Gammaproteobacteria; Enterobacterales; Erwiniaceae; Buchnera	NO75_LUPLU	Early nodulin-75	19-100	109-191	93.976	4.26e-25	Eukaryota; Viridiplantae; Streptophyta; Embryophyta; Tracheophyta; Spermatophyta; Magnoliopsida; eudicotyledons; Gunneridae; Pentapetalae; rosids; fabids; Fabales; Fabaceae; Papilionoideae; 50 kb inversion clade; genistoids sensu lato; core genistoids; Genisteae; Lupinus		COG0156; 8-Amino-7-oxononanoate synthase	GO:0008710, molecular_function, 8-amino-7-oxononanoate synthase activity; GO:0030170, molecular_function, pyridoxal phosphate binding; GO:0009102, biological_process, biotin biosynthetic process	GO:0009877, biological_process, nodulation		KEGG:bab:bbp_271
TRINITY_DN38419_c0_g1	-3.29165	5.06514	193.369	5.84835e-44	1.49539e-41	DOWN	58.6483	62.093	5.42626	6.97081	687.28	664	62.61	63.08	XYN1_ARATH	Endo-1,4-beta-xylanase 1 {ECO:0000303|PubMed:12154138}	267-2465	209-942	72.517	0	Eukaryota; Viridiplantae; Streptophyta; Embryophyta; Tracheophyta; Spermatophyta; Magnoliopsida; eudicotyledons; Gunneridae; Pentapetalae; rosids; malvids; Brassicales; Brassicaceae; Camelineae; Arabidopsis	XYN1_ARATH	Endo-1,4-beta-xylanase 1 {ECO:0000303|PubMed:12154138}	4-736	209-942	72.517	0	Eukaryota; Viridiplantae; Streptophyta; Embryophyta; Tracheophyta; Spermatophyta; Magnoliopsida; eudicotyledons; Gunneridae; Pentapetalae; rosids; malvids; Brassicales; Brassicaceae; Camelineae; Arabidopsis	PF02018.19; CBM_4_9; Carbohydrate binding domain; 20-158; E:3.6e-19`PF02018.19; CBM_4_9; Carbohydrate binding domain; 192-335; E:2.4e-18`PF00331.22; Glyco_hydro_10; Glycosyl hydrolase family 10; 391-649; E:4.2e-46		GO:0005618, cellular_component, cell wall; GO:0005576, cellular_component, extracellular region; GO:0031176, molecular_function, endo-1,4-beta-xylanase activity; GO:0045493, biological_process, xylan catabolic process	GO:0005618, cellular_component, cell wall; GO:0005576, cellular_component, extracellular region; GO:0031176, molecular_function, endo-1,4-beta-xylanase activity; GO:0045493, biological_process, xylan catabolic process	GO:0016798, molecular_function, hydrolase activity, acting on glycosyl bonds; GO:0004553, molecular_function, hydrolase activity, hydrolyzing O-glycosyl compounds; GO:0005975, biological_process, carbohydrate metabolic process	KEGG:ath:AT1G58370
TRINITY_DN19399_c0_g1	-5.32801	4.24188	192.474	9.1706e-44	2.3326e-41	DOWN	32.5208	40.5465	0.686408	1.15259	381.1	433.59	7.92	10.43	OFUT8_ARATH	O-fucosyltransferase 8 {ECO:0000305}	22-459	276-420	61.745	1.66e-54	Eukaryota; Viridiplantae; Streptophyta; Embryophyta; Tracheophyta; Spermatophyta; Magnoliopsida; eudicotyledons; Gunneridae; Pentapetalae; rosids; malvids; Brassicales; Brassicaceae; Camelineae; Arabidopsis	OFUT8_ARATH	O-fucosyltransferase 8 {ECO:0000305}	8-153	276-420	61.745	1.49e-54	Eukaryota; Viridiplantae; Streptophyta; Embryophyta; Tracheophyta; Spermatophyta; Magnoliopsida; eudicotyledons; Gunneridae; Pentapetalae; rosids; malvids; Brassicales; Brassicaceae; Camelineae; Arabidopsis	PF10250.11; O-FucT; GDP-fucose protein O-fucosyltransferase; 4-150; E:1.9e-16		GO:0016021, cellular_component, integral component of membrane; GO:0016757, molecular_function, glycosyltransferase activity; GO:0006004, biological_process, fucose metabolic process	GO:0016021, cellular_component, integral component of membrane; GO:0016757, molecular_function, glycosyltransferase activity; GO:0006004, biological_process, fucose metabolic process		KEGG:ath:AT1G29200
TRINITY_DN14244_c0_g1	11.3098	3.90069	192.267	1.01766e-43	2.57501e-41	UP	0	0	27.4633	31.5797	0	0	316.88	285.77	REN_TLCVA	Replication enhancer protein	515-384	90-133	36.364	0.34	Viruses; Monodnaviria; Shotokuvirae; Cressdnaviricota; Repensiviricetes; Geplafuvirales; Geminiviridae; Begomovirus	REN_TLCVA	Replication enhancer protein	17-60	90-133	36.364	0.063	Viruses; Monodnaviria; Shotokuvirae; Cressdnaviricota; Repensiviricetes; Geplafuvirales; Geminiviridae; Begomovirus			GO:0016032, biological_process, viral process	GO:0016032, biological_process, viral process		KEGG:vg:944502
TRINITY_DN20713_c0_g1	6.33384	4.15597	190.884	2.0391e-43	5.13282e-41	UP	0	0.874352	32.1286	37.6046	0	9.35	370.71	340.29
TRINITY_DN386_c0_g2	-3.11806	5.8833	189.824	3.4729e-43	8.69694e-41	DOWN	106.422	104.669	12.8147	11.4265	1247.12	1119.29	147.86	103.4	HYBA1_BIFL2	Non-reducing end beta-L-arabinofuranosidase {ECO:0000305}	889-2115	134-562	23.198	4.72e-05	Bacteria; Actinobacteria; Bifidobacteriales; Bifidobacteriaceae; Bifidobacterium	HYBA1_BIFL2	Non-reducing end beta-L-arabinofuranosidase {ECO:0000305}	218-626	134-562	23.198	4.15e-05	Bacteria; Actinobacteria; Bifidobacteriales; Bifidobacteriaceae; Bifidobacterium	PF07944.14; Glyco_hydro_127; Beta-L-arabinofuranosidase, GH127; 106-630; E:7.3e-137		GO:0102478, molecular_function, beta-L-arabinofuranosidase activity; GO:0000272, biological_process, polysaccharide catabolic process	GO:0102478, molecular_function, beta-L-arabinofuranosidase activity; GO:0000272, biological_process, polysaccharide catabolic process		KEGG:blm:BLLJ_0211
TRINITY_DN3968_c2_g1	3.17614	7.15971	189.325	4.46324e-43	1.11196e-40	UP	25.1078	31.8133	261.789	252.512	294.23	340.2	3020.61	2285.02	TOLB_CHLCH	Protein TolB homolog {ECO:0000305}	1653-808	201-435	26.95	9.17e-13	Bacteria; Chlorobi; Chlorobia; Chlorobiales; Chlorobiaceae; Chlorobium/Pelodictyon group; Chlorobium	TOLB_CHLCH	Protein TolB homolog {ECO:0000305}	334-615	201-435	27.915	5.4e-13	Bacteria; Chlorobi; Chlorobia; Chlorobiales; Chlorobiaceae; Chlorobium/Pelodictyon group; Chlorobium	PF07676.14; PD40; WD40-like Beta Propeller Repeat; 290-316; E:0.056`PF07676.14; PD40; WD40-like Beta Propeller Repeat; 446-475; E:1.6e-06`PF07676.14; PD40; WD40-like Beta Propeller Repeat; 487-528; E:0.0017	COG0823; Involved in the TonB-independent uptake of proteins (By similarity)	GO:0042597, cellular_component, periplasmic space; GO:0017038, biological_process, protein import	GO:0042597, cellular_component, periplasmic space; GO:0017038, biological_process, protein import		KEGG:cch:Cag_1910
TRINITY_DN15683_c0_g1	4.94091	4.20574	189.248	4.64062e-43	1.15026e-40	UP	1.21089	1.06886	37.5332	33.2826	14.19	11.43	433.07	301.18	CYTC_MOUSE	Cystatin-C	227-102	33-74	33.333	6.7	Eukaryota; Metazoa; Chordata; Craniata; Vertebrata; Euteleostomi; Mammalia; Eutheria; Euarchontoglires; Glires; Rodentia; Myomorpha; Muroidea; Muridae; Murinae; Mus; Mus	GLGA_ALKEH	Glycogen synthase {ECO:0000255|HAMAP-Rule:MF_00484}	46-94	355-399	42	5.8	Bacteria; Proteobacteria; Gammaproteobacteria; Chromatiales; Ectothiorhodospiraceae; Alkalilimnicola		COG0297; starch synthase activity	GO:0030424, cellular_component, axon; GO:0005604, cellular_component, basement membrane; GO:0042995, cellular_component, cell projection; GO:0062023, cellular_component, collagen-containing extracellular matrix; GO:0043292, cellular_component, contractile fiber; GO:0005737, cellular_component, cytoplasm; GO:0005783, cellular_component, endoplasmic reticulum; GO:0005576, cellular_component, extrac…	GO:0033201, molecular_function, alpha-1,4-glucan synthase activity; GO:0004373, molecular_function, glycogen (starch) synthase activity; GO:0009011, molecular_function, starch synthase activity; GO:0005978, biological_process, glycogen biosynthetic process		KEGG:aeh:Mlg_0957
TRINITY_DN4554_c0_g1	-1.56122	10.6559	187.213	1.29024e-42	3.18186e-40	DOWN	2555.88	2263.87	824.231	808.986	29951.5	24209	9510.25	7320.65
TRINITY_DN4449_c0_g1	-3.27925	6.19432	186.949	1.47316e-42	3.61459e-40	DOWN	119.252	145.615	13.3936	13.8786	1397.47	1557.15	154.54	125.59	ENL3_ARATH	Early nodulin-like protein 3	895-533	9-130	43.089	3.06e-26	Eukaryota; Viridiplantae; Streptophyta; Embryophyta; Tracheophyta; Spermatophyta; Magnoliopsida; eudicotyledons; Gunneridae; Pentapetalae; rosids; malvids; Brassicales; Brassicaceae; Camelineae; Arabidopsis	ENL3_ARATH	Early nodulin-like protein 3	16-136	9-130	43.089	1.98e-27	Eukaryota; Viridiplantae; Streptophyta; Embryophyta; Tracheophyta; Spermatophyta; Magnoliopsida; eudicotyledons; Gunneridae; Pentapetalae; rosids; malvids; Brassicales; Brassicaceae; Camelineae; Arabidopsis	PF02298.19; Cu_bind_like; Plastocyanin-like domain; 40-124; E:2.2e-24		GO:0031225, cellular_component, anchored component of membrane; GO:0046658, cellular_component, anchored component of plasma membrane; GO:0005886, cellular_component, plasma membrane; GO:0009506, cellular_component, plasmodesma; GO:0009536, cellular_component, plastid; GO:0009055, molecular_function, electron transfer activity	GO:0031225, cellular_component, anchored component of membrane; GO:0046658, cellular_component, anchored component of plasma membrane; GO:0005886, cellular_component, plasma membrane; GO:0009506, cellular_component, plasmodesma; GO:0009536, cellular_component, plastid; GO:0009055, molecular_function, electron transfer activity	GO:0009055, molecular_function, electron transfer activity	KEGG:ath:AT5G25090
TRINITY_DN2464_c0_g1	-1.56523	10.6313	186.879	1.52585e-42	3.72507e-40	DOWN	2504.8	2236.81	817.765	784.47	29352.9	23919.6	9435.64	7098.8	PIP24_MAIZE	Aquaporin PIP2-4	1818-985	1-281	70.213	2.5e-131	Eukaryota; Viridiplantae; Streptophyta; Embryophyta; Tracheophyta; Spermatophyta; Magnoliopsida; Liliopsida; Poales; Poaceae; PACMAD clade; Panicoideae; Andropogonodae; Andropogoneae; Tripsacinae; Zea	PIP24_MAIZE	Aquaporin PIP2-4	1-278	1-281	70.213	1.83e-137	Eukaryota; Viridiplantae; Streptophyta; Embryophyta; Tracheophyta; Spermatophyta; Magnoliopsida; Liliopsida; Poales; Poaceae; PACMAD clade; Panicoideae; Andropogonodae; Andropogoneae; Tripsacinae; Zea	PF00230.22; MIP; Major intrinsic protein; 31-254; E:5.7e-72		GO:0016021, cellular_component, integral component of membrane; GO:0005886, cellular_component, plasma membrane; GO:0015250, molecular_function, water channel activity	GO:0016021, cellular_component, integral component of membrane; GO:0005886, cellular_component, plasma membrane; GO:0015250, molecular_function, water channel activity	GO:0015267, molecular_function, channel activity; GO:0055085, biological_process, transmembrane transport; GO:0016020, cellular_component, membrane	KEGG:zma:541890
TRINITY_DN2574_c0_g1	-2.60374	8.24379	185.458	3.11804e-42	7.57403e-40	DOWN	516.707	523.95	91.0557	80.0295	6055.11	5602.93	1050.63	724.2	PKP2_ARATH	Plastidial pyruvate kinase 2	1231-572	360-579	85.455	2e-134	Eukaryota; Viridiplantae; Streptophyta; Embryophyta; Tracheophyta; Spermatophyta; Magnoliopsida; eudicotyledons; Gunneridae; Pentapetalae; rosids; malvids; Brassicales; Brassicaceae; Camelineae; Arabidopsis	PKP2_ARATH	Plastidial pyruvate kinase 2	1-220	360-579	85.455	1.33e-137	Eukaryota; Viridiplantae; Streptophyta; Embryophyta; Tracheophyta; Spermatophyta; Magnoliopsida; eudicotyledons; Gunneridae; Pentapetalae; rosids; malvids; Brassicales; Brassicaceae; Camelineae; Arabidopsis	PF00224.23; PK; Pyruvate kinase, barrel domain; 1-86; E:6.3e-32`PF02887.18; PK_C; Pyruvate kinase, alpha/beta domain; 108-200; E:5.9e-17		GO:0009507, cellular_component, chloroplast; GO:0009570, cellular_component, chloroplast stroma; GO:0005737, cellular_component, cytoplasm; GO:0005739, cellular_component, mitochondrion; GO:0005524, molecular_function, ATP binding; GO:0016301, molecular_function, kinase activity; GO:0000287, molecular_function, magnesium ion binding; GO:0030955, molecular_function, potassium ion binding; GO:00047…	GO:0009507, cellular_component, chloroplast; GO:0009570, cellular_component, chloroplast stroma; GO:0005737, cellular_component, cytoplasm; GO:0005739, cellular_component, mitochondrion; GO:0005524, molecular_function, ATP binding; GO:0016301, molecular_function, kinase activity; GO:0000287, molecular_function, magnesium ion binding; GO:0030955, molecular_function, potassium ion binding; GO:00047…	GO:0000287, molecular_function, magnesium ion binding; GO:0004743, molecular_function, pyruvate kinase activity; GO:0030955, molecular_function, potassium ion binding; GO:0006096, biological_process, glycolytic process	KEGG:ath:AT5G52920
TRINITY_DN824_c1_g1	-4.41044	6.9651	184.955	4.01533e-42	9.70512e-40	DOWN	170.667	305.965	11.7851	10.5745	1999.99	3271.88	135.98	95.69	LOX3_SOYBN	Seed linoleate 9S-lipoxygenase-3	53-1189	1-381	70.341	0	Eukaryota; Viridiplantae; Streptophyta; Embryophyta; Tracheophyta; Spermatophyta; Magnoliopsida; eudicotyledons; Gunneridae; Pentapetalae; rosids; fabids; Fabales; Fabaceae; Papilionoideae; 50 kb inversion clade; NPAAA clade; indigoferoid/millettioid clade; Phaseoleae; Glycine; Glycine subgen. Soja	LOX3_SOYBN	Seed linoleate 9S-lipoxygenase-3	1-379	1-381	70.341	0	Eukaryota; Viridiplantae; Streptophyta; Embryophyta; Tracheophyta; Spermatophyta; Magnoliopsida; eudicotyledons; Gunneridae; Pentapetalae; rosids; fabids; Fabales; Fabaceae; Papilionoideae; 50 kb inversion clade; NPAAA clade; indigoferoid/millettioid clade; Phaseoleae; Glycine; Glycine subgen. Soja	PF01477.25; PLAT; PLAT/LH2 domain; 64-160; E:7.7e-15`PF00305.21; Lipoxygenase; Lipoxygenase; 174-379; E:9.4e-69		GO:0005737, cellular_component, cytoplasm; GO:1990136, molecular_function, linoleate 9S-lipoxygenase activity; GO:0046872, molecular_function, metal ion binding; GO:0016702, molecular_function, oxidoreductase activity, acting on single donors with incorporation of molecular oxygen, incorporation of two atoms of oxygen; GO:0006633, biological_process, fatty acid biosynthetic process; GO:0034440, b…	GO:0005737, cellular_component, cytoplasm; GO:1990136, molecular_function, linoleate 9S-lipoxygenase activity; GO:0046872, molecular_function, metal ion binding; GO:0016702, molecular_function, oxidoreductase activity, acting on single donors with incorporation of molecular oxygen, incorporation of two atoms of oxygen; GO:0006633, biological_process, fatty acid biosynthetic process; GO:0034440, b…	GO:0005515, molecular_function, protein binding; GO:0016702, molecular_function, oxidoreductase activity, acting on single donors with incorporation of molecular oxygen, incorporation of two atoms of oxygen; GO:0046872, molecular_function, metal ion binding; GO:0055114, biological_process, obsolete oxidation-reduction process	KEGG:gmx:547869
TRINITY_DN80228_c0_g1	11.2564	3.84766	184.832	4.27149e-42	1.02731e-39	UP	0	0	27.4849	29.3983	0	0	317.13	266.03	COL36_CAEEL	Cuticle collagen 36	1254-1012	6-83	61.728	3.37e-17	Eukaryota; Metazoa; Ecdysozoa; Nematoda; Chromadorea; Rhabditida; Rhabditina; Rhabditomorpha; Rhabditoidea; Rhabditidae; Peloderinae; Caenorhabditis	COL36_CAEEL	Cuticle collagen 36	18-304	6-307	55.41	2.01e-49	Eukaryota; Metazoa; Ecdysozoa; Nematoda; Chromadorea; Rhabditida; Rhabditina; Rhabditomorpha; Rhabditoidea; Rhabditidae; Peloderinae; Caenorhabditis	PF01484.19; Col_cuticle_N; Nematode cuticle collagen N-terminal domain; 30-79; E:1.7e-18`PF01391.20; Collagen; Collagen triple helix repeat (20 copies); 164-222; E:1.4e-10		GO:0005581, cellular_component, collagen trimer; GO:0042302, molecular_function, structural constituent of cuticle	GO:0005581, cellular_component, collagen trimer; GO:0042302, molecular_function, structural constituent of cuticle	GO:0042302, molecular_function, structural constituent of cuticle	KEGG:cel:CELE_C27H5.5
TRINITY_DN5550_c0_g1	-3.22966	6.15819	184.594	4.81406e-42	1.1521e-39	DOWN	117.095	140.379	13.7698	13.6499	1372.2	1501.16	158.88	123.52	PGLR_VITVI	Probable polygalacturonase	250-1596	41-489	79.733	0	Eukaryota; Viridiplantae; Streptophyta; Embryophyta; Tracheophyta; Spermatophyta; Magnoliopsida; eudicotyledons; Gunneridae; Pentapetalae; rosids; Vitales; Vitaceae; Viteae; Vitis	PGLR_VITVI	Probable polygalacturonase	21-469	41-489	79.733	0	Eukaryota; Viridiplantae; Streptophyta; Embryophyta; Tracheophyta; Spermatophyta; Magnoliopsida; eudicotyledons; Gunneridae; Pentapetalae; rosids; Vitales; Vitaceae; Viteae; Vitis	PF00295.19; Glyco_hydro_28; Glycosyl hydrolases family 28; 136-419; E:1.8e-36		GO:0016021, cellular_component, integral component of membrane; GO:0004650, molecular_function, polygalacturonase activity; GO:0005975, biological_process, carbohydrate metabolic process	GO:0016021, cellular_component, integral component of membrane; GO:0004650, molecular_function, polygalacturonase activity; GO:0005975, biological_process, carbohydrate metabolic process	GO:0004650, molecular_function, polygalacturonase activity; GO:0005975, biological_process, carbohydrate metabolic process
TRINITY_DN920_c1_g1	3.09545	5.43401	183.278	9.32558e-42	2.22086e-39	UP	10.642	7.32959	77.2651	76.975	124.71	78.38	891.51	696.56	TI10B_ORYSI	Protein TIFY 10b {ECO:0000305}	72-599	12-212	30.732	3.81e-17	Eukaryota; Viridiplantae; Streptophyta; Embryophyta; Tracheophyta; Spermatophyta; Magnoliopsida; Liliopsida; Poales; Poaceae; BOP clade; Oryzoideae; Oryzeae; Oryzinae; Oryza; Oryza sativa	TI10B_ORYSI	Protein TIFY 10b {ECO:0000305}	9-182	12-210	31.034	1.2e-17	Eukaryota; Viridiplantae; Streptophyta; Embryophyta; Tracheophyta; Spermatophyta; Magnoliopsida; Liliopsida; Poales; Poaceae; BOP clade; Oryzoideae; Oryzeae; Oryzinae; Oryza; Oryza sativa	PF06200.16; tify; tify domain; 80-111; E:1.5e-12`PF09425.12; Jas_motif; Jas motif; 160-182; E:4e-07
TRINITY_DN477_c0_g1	-3.90944	6.1162	182.799	1.18641e-41	2.81162e-39	DOWN	104.945	154.597	9.86625	7.29238	1229.82	1653.2	113.84	65.99	F3GGT_ACTCC	Cyanidin 3-O-galactoside 2''-O-xylosyltransferase FGGT1 {ECO:0000305}	72-1424	1-457	55.435	0	Eukaryota; Viridiplantae; Streptophyta; Embryophyta; Tracheophyta; Spermatophyta; Magnoliopsida; eudicotyledons; Gunneridae; Pentapetalae; asterids; Ericales; Actinidiaceae; Actinidia	F3GGT_ACTCC	Cyanidin 3-O-galactoside 2''-O-xylosyltransferase FGGT1 {ECO:0000305}	24-474	1-457	55.435	0	Eukaryota; Viridiplantae; Streptophyta; Embryophyta; Tracheophyta; Spermatophyta; Magnoliopsida; eudicotyledons; Gunneridae; Pentapetalae; asterids; Ericales; Actinidiaceae; Actinidia	PF00201.20; UDPGT; UDP-glucoronosyl and UDP-glucosyl transferase; 348-435; E:3.4e-08		GO:0035252, molecular_function, UDP-xylosyltransferase activity; GO:0009718, biological_process, anthocyanin-containing compound biosynthetic process	GO:0035252, molecular_function, UDP-xylosyltransferase activity; GO:0009718, biological_process, anthocyanin-containing compound biosynthetic process	GO:0008194, molecular_function, UDP-glycosyltransferase activity
TRINITY_DN8845_c0_g1	-2.44574	9.11264	181.42	2.37299e-41	5.59634e-39	DOWN	1046.72	823.589	179.205	164.016	12266.2	8807.16	2067.73	1484.21	ASR5_ORYSJ	Abscisic stress-ripening protein 5 {ECO:0000303|PubMed:18210155}	477-295	78-138	73.77	0.001	Eukaryota; Viridiplantae; Streptophyta; Embryophyta; Tracheophyta; Spermatophyta; Magnoliopsida; Liliopsida; Poales; Poaceae; BOP clade; Oryzoideae; Oryzeae; Oryzinae; Oryza; Oryza sativa	ASR1_SOLLC	Abscisic stress-ripening protein 1 {ECO:0000303|Ref.2}	165-193	23-51	65.517	0.002	Eukaryota; Viridiplantae; Streptophyta; Embryophyta; Tracheophyta; Spermatophyta; Magnoliopsida; eudicotyledons; Gunneridae; Pentapetalae; asterids; lamiids; Solanales; Solanaceae; Solanoideae; Solaneae; Solanum; Solanum subgen. Lycopersicon	PF02496.18; ABA_WDS; ABA/WDS induced protein; 166-193; E:4.1e-09		GO:0005737, cellular_component, cytoplasm; GO:0005634, cellular_component, nucleus; GO:0043565, molecular_function, sequence-specific DNA binding; GO:0006355, biological_process, regulation of transcription, DNA-templated; GO:0010044, biological_process, response to aluminum ion; GO:0006979, biological_process, response to oxidative stress; GO:0009414, biological_process, response to water depriv…	GO:0005634, cellular_component, nucleus; GO:0032991, cellular_component, protein-containing complex; GO:0042802, molecular_function, identical protein binding; GO:0008270, molecular_function, zinc ion binding; GO:0009414, biological_process, response to water deprivation; GO:0010043, biological_process, response to zinc ion		KEGG:osa:4349876
TRINITY_DN3131_c0_g1	-3.3358	4.94739	180.117	4.56974e-41	1.0725e-38	DOWN	54.0813	57.6352	6.48794	4.43577	633.76	616.33	74.86	40.14	COMT1_CAPAN	Caffeic acid 3-O-methyltransferase	1319-246	5-359	51.676	2.16e-132	Eukaryota; Viridiplantae; Streptophyta; Embryophyta; Tracheophyta; Spermatophyta; Magnoliopsida; eudicotyledons; Gunneridae; Pentapetalae; asterids; lamiids; Solanales; Solanaceae; Solanoideae; Capsiceae; Capsicum	COMT1_CAPAN	Caffeic acid 3-O-methyltransferase	22-379	5-359	51.676	8.6e-135	Eukaryota; Viridiplantae; Streptophyta; Embryophyta; Tracheophyta; Spermatophyta; Magnoliopsida; eudicotyledons; Gunneridae; Pentapetalae; asterids; lamiids; Solanales; Solanaceae; Solanoideae; Capsiceae; Capsicum	PF08100.13; Dimerisation; Dimerisation domain; 47-98; E:1.7e-18`PF00891.20; Methyltransf_2; O-methyltransferase domain; 156-361; E:1.5e-58		GO:0047763, molecular_function, caffeate O-methyltransferase activity; GO:0046983, molecular_function, protein dimerization activity; GO:0009809, biological_process, lignin biosynthetic process; GO:0032259, biological_process, methylation	GO:0047763, molecular_function, caffeate O-methyltransferase activity; GO:0046983, molecular_function, protein dimerization activity; GO:0009809, biological_process, lignin biosynthetic process; GO:0032259, biological_process, methylation	GO:0046983, molecular_function, protein dimerization activity; GO:0008171, molecular_function, O-methyltransferase activity	KEGG:cann:107862991
TRINITY_DN7715_c0_g2	-3.01859	6.04059	179.523	6.15904e-41	1.43855e-38	DOWN	115.502	118.195	14.1658	14.6676	1353.53	1263.94	163.45	132.73	BIG1E_ARATH	Protein BIG GRAIN 1-like E {ECO:0000305}	1148-816	1-131	41.353	9.27e-13	Eukaryota; Viridiplantae; Streptophyta; Embryophyta; Tracheophyta; Spermatophyta; Magnoliopsida; eudicotyledons; Gunneridae; Pentapetalae; rosids; malvids; Brassicales; Brassicaceae; Camelineae; Arabidopsis	BIG1E_ARATH	Protein BIG GRAIN 1-like E {ECO:0000305}	1-303	1-318	37.681	3.39e-29	Eukaryota; Viridiplantae; Streptophyta; Embryophyta; Tracheophyta; Spermatophyta; Magnoliopsida; eudicotyledons; Gunneridae; Pentapetalae; rosids; malvids; Brassicales; Brassicaceae; Camelineae; Arabidopsis			GO:0005886, cellular_component, plasma membrane; GO:0060918, biological_process, auxin transport; GO:0009734, biological_process, auxin-activated signaling pathway; GO:0010929, biological_process, positive regulation of auxin mediated signaling pathway	GO:0005886, cellular_component, plasma membrane; GO:0060918, biological_process, auxin transport; GO:0009734, biological_process, auxin-activated signaling pathway; GO:0010929, biological_process, positive regulation of auxin mediated signaling pathway		KEGG:ath:AT1G69160
TRINITY_DN12081_c2_g2	2.93121	5.23483	178.998	8.01952e-41	1.86414e-38	UP	8.71943	8.6472	70.6376	61.9018	102.18	92.47	815.04	560.16	DRE1D_ARATH	Dehydration-responsive element-binding protein 1D	791-519	32-122	85.714	5.84e-49	Eukaryota; Viridiplantae; Streptophyta; Embryophyta; Tracheophyta; Spermatophyta; Magnoliopsida; eudicotyledons; Gunneridae; Pentapetalae; rosids; malvids; Brassicales; Brassicaceae; Camelineae; Arabidopsis	DRE1C_ARATH	Dehydration-responsive element-binding protein 1C	44-221	29-216	58.673	3.21e-62	Eukaryota; Viridiplantae; Streptophyta; Embryophyta; Tracheophyta; Spermatophyta; Magnoliopsida; eudicotyledons; Gunneridae; Pentapetalae; rosids; malvids; Brassicales; Brassicaceae; Camelineae; Arabidopsis	PF00847.22; AP2; AP2 domain; 64-114; E:2.3e-15		GO:0005634, cellular_component, nucleus; GO:0003700, molecular_function, DNA-binding transcription factor activity; GO:0000976, molecular_function, transcription cis-regulatory region binding; GO:0009738, biological_process, abscisic acid-activated signaling pathway; GO:0019760, biological_process, glucosinolate metabolic process	GO:0005634, cellular_component, nucleus; GO:0003700, molecular_function, DNA-binding transcription factor activity; GO:0000976, molecular_function, transcription cis-regulatory region binding; GO:0009631, biological_process, cold acclimation; GO:0009409, biological_process, response to cold	GO:0003700, molecular_function, DNA-binding transcription factor activity; GO:0006355, biological_process, regulation of transcription, DNA-templated	KEGG:ath:AT4G25470
TRINITY_DN37298_c0_g1	3.00698	5.24063	178.726	9.1976e-41	2.1278e-38	UP	9.44221	7.15753	67.5496	66.3685	110.65	76.54	779.41	600.58								MMPL4_MYCLE	Probable transport protein MmpL4 {ECO:0000305}	40-108	507-573	30	0.11	Bacteria; Actinobacteria; Corynebacteriales; Mycobacteriaceae; Mycobacterium	PF02244.18; Propep_M14; Carboxypeptidase activation peptide; 29-78; E:6.1e-05	COG1033; RND superfamily`COG2409; MmpL domain protein		GO:0016021, cellular_component, integral component of membrane; GO:0005886, cellular_component, plasma membrane		KEGG:mle:ML2378
TRINITY_DN2901_c1_g1	-3.02074	6.81502	178.63	9.64854e-41	2.22154e-38	DOWN	208.425	191.915	25.5765	23.695	2442.46	2052.27	295.11	214.42	TBB2_LUPAL	Tubulin beta-2 chain	718-332	303-431	96.124	9.11e-86	Eukaryota; Viridiplantae; Streptophyta; Embryophyta; Tracheophyta; Spermatophyta; Magnoliopsida; eudicotyledons; Gunneridae; Pentapetalae; rosids; fabids; Fabales; Fabaceae; Papilionoideae; 50 kb inversion clade; genistoids sensu lato; core genistoids; Genisteae; Lupinus	TBB2_ELEIN	Tubulin beta-2 chain	1-145	303-446	89.655	1.82e-88	Eukaryota; Viridiplantae; Streptophyta; Embryophyta; Tracheophyta; Spermatophyta; Magnoliopsida; Liliopsida; Poales; Poaceae; PACMAD clade; Chloridoideae; Cynodonteae; Eleusininae; Eleusine	PF03953.19; Tubulin_C; Tubulin C-terminal domain; 1-80; E:3.5e-19		GO:0005737, cellular_component, cytoplasm; GO:0005874, cellular_component, microtubule; GO:0005525, molecular_function, GTP binding; GO:0003924, molecular_function, GTPase activity; GO:0005200, molecular_function, structural constituent of cytoskeleton; GO:0007017, biological_process, microtubule-based process	GO:0005737, cellular_component, cytoplasm; GO:0005874, cellular_component, microtubule; GO:0005525, molecular_function, GTP binding; GO:0003924, molecular_function, GTPase activity; GO:0005200, molecular_function, structural constituent of cytoskeleton; GO:0007017, biological_process, microtubule-based process
TRINITY_DN1703_c0_g2	-2.21821	9.12902	178.264	1.16006e-40	2.6584e-38	DOWN	965.44	877.467	210.969	184.947	11313.7	9383.32	2434.23	1673.62	METK_MEDSF	S-adenosylmethionine synthase	237-1	25-103	94.937	1.91e-47	Eukaryota; Viridiplantae; Streptophyta; Embryophyta; Tracheophyta; Spermatophyta; Magnoliopsida; eudicotyledons; Gunneridae; Pentapetalae; rosids; fabids; Fabales; Fabaceae; Papilionoideae; 50 kb inversion clade; NPAAA clade; Hologalegina; IRL clade; Trifolieae; Medicago										GO:0005737, cellular_component, cytoplasm; GO:0005524, molecular_function, ATP binding; GO:0046872, molecular_function, metal ion binding; GO:0004478, molecular_function, methionine adenosyltransferase activity; GO:0006730, biological_process, one-carbon metabolic process; GO:0006556, biological_process, S-adenosylmethionine biosynthetic process
TRINITY_DN12109_c0_g1	2.50357	8.28081	177.192	1.98819e-40	4.53476e-38	UP	92.7418	93.637	557.96	498.977	1086.81	1001.32	6437.92	4515.33	OSL3_ARATH	Osmotin-like protein OSM34	143-760	19-223	74.272	6.99e-109	Eukaryota; Viridiplantae; Streptophyta; Embryophyta; Tracheophyta; Spermatophyta; Magnoliopsida; eudicotyledons; Gunneridae; Pentapetalae; rosids; malvids; Brassicales; Brassicaceae; Camelineae; Arabidopsis	OSL3_ARATH	Osmotin-like protein OSM34	9-226	5-223	71.364	1.74e-111	Eukaryota; Viridiplantae; Streptophyta; Embryophyta; Tracheophyta; Spermatophyta; Magnoliopsida; eudicotyledons; Gunneridae; Pentapetalae; rosids; malvids; Brassicales; Brassicaceae; Camelineae; Arabidopsis	PF00314.19; Thaumatin; Thaumatin family; 31-226; E:1.3e-58		GO:0005576, cellular_component, extracellular region; GO:0099503, cellular_component, secretory vesicle; GO:0006952, biological_process, defense response; GO:0050832, biological_process, defense response to fungus	GO:0005576, cellular_component, extracellular region; GO:0099503, cellular_component, secretory vesicle; GO:0006952, biological_process, defense response; GO:0050832, biological_process, defense response to fungus		KEGG:ath:AT4G11650
TRINITY_DN3256_c0_g1	3.69618	7.09117	175.141	5.57681e-40	1.26604e-37	UP	24.4601	14.4759	257.736	248.014	286.64	154.8	2973.84	2244.32	CML38_ARATH	Calcium-binding protein CML38 {ECO:0000303|Ref.5}	340-753	40-177	45.652	1.65e-28	Eukaryota; Viridiplantae; Streptophyta; Embryophyta; Tracheophyta; Spermatophyta; Magnoliopsida; eudicotyledons; Gunneridae; Pentapetalae; rosids; malvids; Brassicales; Brassicaceae; Camelineae; Arabidopsis	CML38_ARATH	Calcium-binding protein CML38 {ECO:0000303|Ref.5}	3-140	40-177	45.652	8.85e-36	Eukaryota; Viridiplantae; Streptophyta; Embryophyta; Tracheophyta; Spermatophyta; Magnoliopsida; eudicotyledons; Gunneridae; Pentapetalae; rosids; malvids; Brassicales; Brassicaceae; Camelineae; Arabidopsis	PF13833.8; EF-hand_8; EF-hand domain pair; 4-26; E:0.00038`PF13499.8; EF-hand_7; EF-hand domain pair; 6-67; E:8.6e-09`PF13202.8; EF-hand_5; EF hand; 11-28; E:0.00012`PF13833.8; EF-hand_8; EF-hand domain pair; 26-69; E:3.1e-05`PF13202.8; EF-hand_5; EF hand; 47-66; E:0.0045`PF13499.8; EF-hand_7; EF-hand domain pair; 77-140; E:8e-14`PF13405.8; EF-hand_6; EF-hand domain; 78-106; E:9e-06`PF13833.8; EF…		GO:0005886, cellular_component, plasma membrane; GO:0005509, molecular_function, calcium ion binding; GO:0071456, biological_process, cellular response to hypoxia; GO:0009611, biological_process, response to wounding	GO:0005886, cellular_component, plasma membrane; GO:0005509, molecular_function, calcium ion binding; GO:0071456, biological_process, cellular response to hypoxia; GO:0009611, biological_process, response to wounding	GO:0005509, molecular_function, calcium ion binding	KEGG:ath:AT1G76650
TRINITY_DN8064_c0_g1	11.2752	3.86708	175.085	5.73697e-40	1.29634e-37	UP	0	0	23.9887	33.6882	0	0	276.79	304.85
TRINITY_DN1858_c0_g2	-3.12359	6.95369	174.616	7.26234e-40	1.63342e-37	DOWN	198.739	245.426	26.7777	24.1105	2328.95	2624.5	308.97	218.18	6PGL4_ORYSI	Probable 6-phosphogluconolactonase 4, chloroplastic	169-999	43-321	56.028	4.21e-99	Eukaryota; Viridiplantae; Streptophyta; Embryophyta; Tracheophyta; Spermatophyta; Magnoliopsida; Liliopsida; Poales; Poaceae; BOP clade; Oryzoideae; Oryzeae; Oryzinae; Oryza; Oryza sativa	6PGL4_ORYSI	Probable 6-phosphogluconolactonase 4, chloroplastic	44-320	43-321	56.028	1.29e-100	Eukaryota; Viridiplantae; Streptophyta; Embryophyta; Tracheophyta; Spermatophyta; Magnoliopsida; Liliopsida; Poales; Poaceae; BOP clade; Oryzoideae; Oryzeae; Oryzinae; Oryza; Oryza sativa	PF01182.22; Glucosamine_iso; Glucosamine-6-phosphate isomerases/6-phosphogluconolactonase; 83-310; E:3.2e-59		GO:0009507, cellular_component, chloroplast; GO:0017057, molecular_function, 6-phosphogluconolactonase activity; GO:0005975, biological_process, carbohydrate metabolic process; GO:0006098, biological_process, pentose-phosphate shunt	GO:0009507, cellular_component, chloroplast; GO:0017057, molecular_function, 6-phosphogluconolactonase activity; GO:0005975, biological_process, carbohydrate metabolic process; GO:0006098, biological_process, pentose-phosphate shunt	GO:0005975, biological_process, carbohydrate metabolic process
TRINITY_DN16659_c0_g1	4.47134	6.8714	174.531	7.58103e-40	1.69724e-37	UP	13.8599	6.22894	224.299	223.238	162.42	66.61	2588.04	2020.12	XTH23_ARATH	Probable xyloglucan endotransglucosylase/hydrolase protein 23	201-1	91-157	88.06	5.47e-58	Eukaryota; Viridiplantae; Streptophyta; Embryophyta; Tracheophyta; Spermatophyta; Magnoliopsida; eudicotyledons; Gunneridae; Pentapetalae; rosids; malvids; Brassicales; Brassicaceae; Camelineae; Arabidopsis	XTH25_ARATH	Probable xyloglucan endotransglucosylase/hydrolase protein 25	24-93	26-95	78.571	8.09e-35	Eukaryota; Viridiplantae; Streptophyta; Embryophyta; Tracheophyta; Spermatophyta; Magnoliopsida; eudicotyledons; Gunneridae; Pentapetalae; rosids; malvids; Brassicales; Brassicaceae; Camelineae; Arabidopsis	PF00722.23; Glyco_hydro_16; Glycosyl hydrolases family 16; 29-94; E:2.9e-13		GO:0048046, cellular_component, apoplast; GO:0005618, cellular_component, cell wall; GO:0005794, cellular_component, Golgi apparatus; GO:0004553, molecular_function, hydrolase activity, hydrolyzing O-glycosyl compounds; GO:0016762, molecular_function, xyloglucan:xyloglucosyl transferase activity; GO:0042546, biological_process, cell wall biogenesis; GO:0071555, biological_process, cell wall organ…	GO:0048046, cellular_component, apoplast; GO:0005618, cellular_component, cell wall; GO:0004553, molecular_function, hydrolase activity, hydrolyzing O-glycosyl compounds; GO:0016762, molecular_function, xyloglucan:xyloglucosyl transferase activity; GO:0071555, biological_process, cell wall organization; GO:0009832, biological_process, plant-type cell wall biogenesis; GO:0010411, biological_proces…	GO:0004553, molecular_function, hydrolase activity, hydrolyzing O-glycosyl compounds; GO:0005975, biological_process, carbohydrate metabolic process	KEGG:ath:AT5G57550
TRINITY_DN5234_c0_g2	2.57315	8.34585	174.359	8.26261e-40	1.84135e-37	UP	102.672	84.396	572.222	541.391	1203.18	902.5	6602.48	4899.14	KI106_MEDTR	Kunitz type trypsin inhibitor 106 {ECO:0000303|PubMed:23662629}	871-254	1-204	53.555	2.21e-72	Eukaryota; Viridiplantae; Streptophyta; Embryophyta; Tracheophyta; Spermatophyta; Magnoliopsida; eudicotyledons; Gunneridae; Pentapetalae; rosids; fabids; Fabales; Fabaceae; Papilionoideae; 50 kb inversion clade; NPAAA clade; Hologalegina; IRL clade; Trifolieae; Medicago	KI106_MEDTR	Kunitz type trypsin inhibitor 106 {ECO:0000303|PubMed:23662629}	6-211	1-204	53.555	1.04e-73	Eukaryota; Viridiplantae; Streptophyta; Embryophyta; Tracheophyta; Spermatophyta; Magnoliopsida; eudicotyledons; Gunneridae; Pentapetalae; rosids; fabids; Fabales; Fabaceae; Papilionoideae; 50 kb inversion clade; NPAAA clade; Hologalegina; IRL clade; Trifolieae; Medicago	PF00197.20; Kunitz_legume; Trypsin and protease inhibitor; 32-210; E:6e-39		GO:0048046, cellular_component, apoplast; GO:0005615, cellular_component, extracellular space; GO:0004867, molecular_function, serine-type endopeptidase inhibitor activity; GO:0036377, biological_process, arbuscular mycorrhizal association; GO:0009610, biological_process, response to symbiotic fungus	GO:0048046, cellular_component, apoplast; GO:0005615, cellular_component, extracellular space; GO:0004867, molecular_function, serine-type endopeptidase inhibitor activity; GO:0036377, biological_process, arbuscular mycorrhizal association; GO:0009610, biological_process, response to symbiotic fungus	GO:0004866, molecular_function, endopeptidase inhibitor activity	KEGG:mtr:MTR_8g059790
TRINITY_DN8581_c0_g1	-3.22276	5.9131	172.508	2.09564e-39	4.64887e-37	DOWN	95.6091	121.477	12.3319	10.8452	1120.41	1299.03	142.29	98.14	SEOB_ARATH	Protein SIEVE ELEMENT OCCLUSION B {ECO:0000303|PubMed:20932300}	2245-287	36-728	29.844	7.62e-81	Eukaryota; Viridiplantae; Streptophyta; Embryophyta; Tracheophyta; Spermatophyta; Magnoliopsida; eudicotyledons; Gunneridae; Pentapetalae; rosids; malvids; Brassicales; Brassicaceae; Camelineae; Arabidopsis	SEOB_ARATH	Protein SIEVE ELEMENT OCCLUSION B {ECO:0000303|PubMed:20932300}	35-687	36-728	29.844	1.95e-81	Eukaryota; Viridiplantae; Streptophyta; Embryophyta; Tracheophyta; Spermatophyta; Magnoliopsida; eudicotyledons; Gunneridae; Pentapetalae; rosids; malvids; Brassicales; Brassicaceae; Camelineae; Arabidopsis	PF14576.8; SEO_N; Sieve element occlusion N-terminus; 38-306; E:8.8e-73`PF14577.8; SEO_C; Sieve element occlusion C-terminus; 551-687; E:4.5e-20		GO:0042803, molecular_function, protein homodimerization activity; GO:0043621, molecular_function, protein self-association; GO:0010088, biological_process, phloem development	GO:0042803, molecular_function, protein homodimerization activity; GO:0043621, molecular_function, protein self-association; GO:0010088, biological_process, phloem development		KEGG:ath:AT3G01680
TRINITY_DN4378_c0_g1	-3.57817	4.62084	167.688	2.36614e-38	5.22509e-36	DOWN	41.4535	48.7075	4.07511	3.40694	485.78	520.86	47.02	30.83	AX22A_VIGRR	Auxin-induced protein 22A	807-244	1-194	76.923	1.21e-88	Eukaryota; Viridiplantae; Streptophyta; Embryophyta; Tracheophyta; Spermatophyta; Magnoliopsida; eudicotyledons; Gunneridae; Pentapetalae; rosids; fabids; Fabales; Fabaceae; Papilionoideae; 50 kb inversion clade; NPAAA clade; indigoferoid/millettioid clade; Phaseoleae; Vigna	AX22A_VIGRR	Auxin-induced protein 22A	1-170	1-176	76.836	3.07e-88	Eukaryota; Viridiplantae; Streptophyta; Embryophyta; Tracheophyta; Spermatophyta; Magnoliopsida; eudicotyledons; Gunneridae; Pentapetalae; rosids; fabids; Fabales; Fabaceae; Papilionoideae; 50 kb inversion clade; NPAAA clade; indigoferoid/millettioid clade; Phaseoleae; Vigna	PF02309.18; AUX_IAA; AUX/IAA family; 45-170; E:5.2e-44		GO:0005634, cellular_component, nucleus; GO:0009734, biological_process, auxin-activated signaling pathway; GO:0006355, biological_process, regulation of transcription, DNA-templated	GO:0005634, cellular_component, nucleus; GO:0009734, biological_process, auxin-activated signaling pathway; GO:0006355, biological_process, regulation of transcription, DNA-templated
TRINITY_DN6867_c1_g1	-3.16928	5.85807	167.594	2.48191e-38	5.45594e-36	DOWN	93.8998	114.32	12.9759	10.0451	1100.38	1222.5	149.72	90.9	ASPR_CUCPE	Aspartic proteinase	205-1728	11-513	74.263	0	Eukaryota; Viridiplantae; Streptophyta; Embryophyta; Tracheophyta; Spermatophyta; Magnoliopsida; eudicotyledons; Gunneridae; Pentapetalae; rosids; fabids; Cucurbitales; Cucurbitaceae; Cucurbiteae; Cucurbita	APA2_ARATH	Aspartic proteinase A2	71-575	14-512	69.763	0	Eukaryota; Viridiplantae; Streptophyta; Embryophyta; Tracheophyta; Spermatophyta; Magnoliopsida; eudicotyledons; Gunneridae; Pentapetalae; rosids; malvids; Brassicales; Brassicaceae; Camelineae; Arabidopsis	PF00026.25; Asp; Eukaryotic aspartyl protease; 151-575; E:1.5e-131`PF14543.8; TAXi_N; Xylanase inhibitor N-terminal; 152-310; E:9.3e-12`PF03489.19; SapB_2; Saposin-like type B, region 2; 385-418; E:7e-12`PF05184.17; SapB_1; Saposin-like type B, region 1; 449-485; E:1.2e-12		GO:0005773, cellular_component, vacuole; GO:0004190, molecular_function, aspartic-type endopeptidase activity; GO:0006629, biological_process, lipid metabolic process	GO:0005634, cellular_component, nucleus; GO:0099503, cellular_component, secretory vesicle; GO:0005773, cellular_component, vacuole; GO:0004190, molecular_function, aspartic-type endopeptidase activity; GO:0006629, biological_process, lipid metabolic process	GO:0006629, biological_process, lipid metabolic process	KEGG:ath:AT1G62290
TRINITY_DN207_c0_g2	-2.68591	7.47724	167.579	2.50067e-38	5.47241e-36	DOWN	309.206	307.044	48.9438	46.7767	3623.48	3283.42	564.73	423.29	ASD1_ARATH	Alpha-L-arabinofuranosidase 1	2230-242	11-672	68.713	0	Eukaryota; Viridiplantae; Streptophyta; Embryophyta; Tracheophyta; Spermatophyta; Magnoliopsida; eudicotyledons; Gunneridae; Pentapetalae; rosids; malvids; Brassicales; Brassicaceae; Camelineae; Arabidopsis	ASD1_ARATH	Alpha-L-arabinofuranosidase 1	9-671	11-672	68.713	0	Eukaryota; Viridiplantae; Streptophyta; Embryophyta; Tracheophyta; Spermatophyta; Magnoliopsida; eudicotyledons; Gunneridae; Pentapetalae; rosids; malvids; Brassicales; Brassicaceae; Camelineae; Arabidopsis	PF06964.14; Alpha-L-AF_C; Alpha-L-arabinofuranosidase C-terminal domain; 463-648; E:7.4e-34		GO:0048046, cellular_component, apoplast; GO:0099503, cellular_component, secretory vesicle; GO:0005773, cellular_component, vacuole; GO:0046556, molecular_function, alpha-L-arabinofuranosidase activity; GO:0009044, molecular_function, xylan 1,4-beta-xylosidase activity; GO:0046373, biological_process, L-arabinose metabolic process; GO:0045493, biological_process, xylan catabolic process	GO:0048046, cellular_component, apoplast; GO:0099503, cellular_component, secretory vesicle; GO:0005773, cellular_component, vacuole; GO:0046556, molecular_function, alpha-L-arabinofuranosidase activity; GO:0009044, molecular_function, xylan 1,4-beta-xylosidase activity; GO:0046373, biological_process, L-arabinose metabolic process; GO:0045493, biological_process, xylan catabolic process	GO:0046556, molecular_function, alpha-L-arabinofuranosidase activity; GO:0046373, biological_process, L-arabinose metabolic process	KEGG:ath:AT3G10740
TRINITY_DN6282_c3_g1	-2.8709	5.11498	167.526	2.56777e-38	5.59404e-36	DOWN	57.7139	63.5827	8.3539	8.19633	676.33	679.93	96.39	74.17	IAA27_ARATH	Auxin-responsive protein IAA27	490-2	15-158	44.379	2.08e-24	Eukaryota; Viridiplantae; Streptophyta; Embryophyta; Tracheophyta; Spermatophyta; Magnoliopsida; eudicotyledons; Gunneridae; Pentapetalae; rosids; malvids; Brassicales; Brassicaceae; Camelineae; Arabidopsis	IAA27_ARATH	Auxin-responsive protein IAA27	7-169	15-158	44.379	9.88e-26	Eukaryota; Viridiplantae; Streptophyta; Embryophyta; Tracheophyta; Spermatophyta; Magnoliopsida; eudicotyledons; Gunneridae; Pentapetalae; rosids; malvids; Brassicales; Brassicaceae; Camelineae; Arabidopsis	PF02309.18; AUX_IAA; AUX/IAA family; 36-169; E:2.7e-15		GO:0005634, cellular_component, nucleus; GO:0003700, molecular_function, DNA-binding transcription factor activity; GO:0042802, molecular_function, identical protein binding; GO:0000976, molecular_function, transcription cis-regulatory region binding; GO:0009734, biological_process, auxin-activated signaling pathway; GO:0009733, biological_process, response to auxin	GO:0005634, cellular_component, nucleus; GO:0003700, molecular_function, DNA-binding transcription factor activity; GO:0042802, molecular_function, identical protein binding; GO:0000976, molecular_function, transcription cis-regulatory region binding; GO:0009734, biological_process, auxin-activated signaling pathway; GO:0009733, biological_process, response to auxin		KEGG:ath:AT4G29080
TRINITY_DN649_c1_g1	-5.71294	4.28922	167.469	2.64287e-38	5.73195e-36	DOWN	33.3494	42.7703	1.30868	0	390.81	457.37	15.1	0	GAUTC_ARATH	Probable galacturonosyltransferase 12	429-316	498-535	78.947	3.73e-14	Eukaryota; Viridiplantae; Streptophyta; Embryophyta; Tracheophyta; Spermatophyta; Magnoliopsida; eudicotyledons; Gunneridae; Pentapetalae; rosids; malvids; Brassicales; Brassicaceae; Camelineae; Arabidopsis										GO:0005794, cellular_component, Golgi apparatus; GO:0000139, cellular_component, Golgi membrane; GO:0016021, cellular_component, integral component of membrane; GO:0047262, molecular_function, polygalacturonate 4-alpha-galacturonosyltransferase activity; GO:0071555, biological_process, cell wall organization; GO:0010417, biological_process, glucuronoxylan biosynthetic process; GO:0010413, biologi…			KEGG:ath:AT5G54690
TRINITY_DN897_c0_g5	3.42704	4.74859	167.44	2.68163e-38	5.79017e-36	UP	3.63267	5.47335	50.4016	47.3071	42.57	58.53	581.55	428.09	EF110_ARATH	Ethylene-responsive transcription factor ERF110	1019-645	84-182	51.2	6.17e-19	Eukaryota; Viridiplantae; Streptophyta; Embryophyta; Tracheophyta; Spermatophyta; Magnoliopsida; eudicotyledons; Gunneridae; Pentapetalae; rosids; malvids; Brassicales; Brassicaceae; Camelineae; Arabidopsis	EF112_ARATH	Ethylene-responsive transcription factor ERF112	6-83	63-140	70.513	5.49e-33	Eukaryota; Viridiplantae; Streptophyta; Embryophyta; Tracheophyta; Spermatophyta; Magnoliopsida; eudicotyledons; Gunneridae; Pentapetalae; rosids; malvids; Brassicales; Brassicaceae; Camelineae; Arabidopsis	PF00847.22; AP2; AP2 domain; 12-61; E:3.5e-14		GO:0005634, cellular_component, nucleus; GO:0003677, molecular_function, DNA binding; GO:0003700, molecular_function, DNA-binding transcription factor activity; GO:0009873, biological_process, ethylene-activated signaling pathway; GO:0045893, biological_process, positive regulation of transcription, DNA-templated; GO:0048510, biological_process, regulation of timing of transition from vegetative …	GO:0005634, cellular_component, nucleus; GO:0003677, molecular_function, DNA binding; GO:0003700, molecular_function, DNA-binding transcription factor activity; GO:0009873, biological_process, ethylene-activated signaling pathway	GO:0003700, molecular_function, DNA-binding transcription factor activity; GO:0006355, biological_process, regulation of transcription, DNA-templated	KEGG:ath:AT2G33710
TRINITY_DN4449_c0_g2	-3.02706	5.01771	167.412	2.71865e-38	5.84413e-36	DOWN	53.4447	61.2617	6.53041	7.57307	626.3	655.11	75.35	68.53	ENL1_ARATH	Early nodulin-like protein 1	845-516	26-135	48.649	1.89e-30	Eukaryota; Viridiplantae; Streptophyta; Embryophyta; Tracheophyta; Spermatophyta; Magnoliopsida; eudicotyledons; Gunneridae; Pentapetalae; rosids; malvids; Brassicales; Brassicaceae; Camelineae; Arabidopsis	ENL1_ARATH	Early nodulin-like protein 1	22-140	19-137	45.833	6.15e-33	Eukaryota; Viridiplantae; Streptophyta; Embryophyta; Tracheophyta; Spermatophyta; Magnoliopsida; eudicotyledons; Gunneridae; Pentapetalae; rosids; malvids; Brassicales; Brassicaceae; Camelineae; Arabidopsis	PF02298.19; Cu_bind_like; Plastocyanin-like domain; 42-126; E:2.1e-24		GO:0031225, cellular_component, anchored component of membrane; GO:0046658, cellular_component, anchored component of plasma membrane; GO:0005886, cellular_component, plasma membrane; GO:0009506, cellular_component, plasmodesma; GO:0099503, cellular_component, secretory vesicle; GO:0005773, cellular_component, vacuole; GO:0009055, molecular_function, electron transfer activity	GO:0031225, cellular_component, anchored component of membrane; GO:0046658, cellular_component, anchored component of plasma membrane; GO:0005886, cellular_component, plasma membrane; GO:0009506, cellular_component, plasmodesma; GO:0099503, cellular_component, secretory vesicle; GO:0005773, cellular_component, vacuole; GO:0009055, molecular_function, electron transfer activity	GO:0009055, molecular_function, electron transfer activity	KEGG:ath:AT2G25060
TRINITY_DN16589_c0_g1	-6.42237	4.25313	167.179	3.05712e-38	6.54277e-36	DOWN	46.8492	27.8624	0.772209	0	549.01	297.95	8.91	0	VQ11_ARATH	VQ motif-containing protein 11 {ECO:0000303|PubMed:22535423}	86-574	11-157	39.665	4.32e-14	Eukaryota; Viridiplantae; Streptophyta; Embryophyta; Tracheophyta; Spermatophyta; Magnoliopsida; eudicotyledons; Gunneridae; Pentapetalae; rosids; malvids; Brassicales; Brassicaceae; Camelineae; Arabidopsis	VQ11_ARATH	VQ motif-containing protein 11 {ECO:0000303|PubMed:22535423}	29-196	11-162	41.304	5.02e-23	Eukaryota; Viridiplantae; Streptophyta; Embryophyta; Tracheophyta; Spermatophyta; Magnoliopsida; eudicotyledons; Gunneridae; Pentapetalae; rosids; malvids; Brassicales; Brassicaceae; Camelineae; Arabidopsis	PF05678.16; VQ; VQ motif; 30-55; E:9.4e-12		GO:0005634, cellular_component, nucleus	GO:0005634, cellular_component, nucleus		KEGG:ath:AT1G80450
TRINITY_DN1496_c0_g1	-4.4393	4.20277	166.414	4.49096e-38	9.56928e-36	DOWN	35.4947	34.2316	1.82262	1.3294	415.95	366.06	21.03	12.03	MYB26_ARATH	Transcription factor MYB26 {ECO:0000305}	1342-1130	55-125	74.648	2.11e-45	Eukaryota; Viridiplantae; Streptophyta; Embryophyta; Tracheophyta; Spermatophyta; Magnoliopsida; eudicotyledons; Gunneridae; Pentapetalae; rosids; malvids; Brassicales; Brassicaceae; Camelineae; Arabidopsis	MYB26_ARATH	Transcription factor MYB26 {ECO:0000305}	43-89	1-47	72.34	2.18e-18	Eukaryota; Viridiplantae; Streptophyta; Embryophyta; Tracheophyta; Spermatophyta; Magnoliopsida; eudicotyledons; Gunneridae; Pentapetalae; rosids; malvids; Brassicales; Brassicaceae; Camelineae; Arabidopsis	PF00249.33; Myb_DNA-binding; Myb-like DNA-binding domain; 56-86; E:3.6e-06		GO:0005634, cellular_component, nucleus; GO:0003677, molecular_function, DNA binding; GO:0003700, molecular_function, DNA-binding transcription factor activity; GO:0009834, biological_process, plant-type secondary cell wall biogenesis	GO:0005634, cellular_component, nucleus; GO:0003677, molecular_function, DNA binding; GO:0003700, molecular_function, DNA-binding transcription factor activity; GO:0009834, biological_process, plant-type secondary cell wall biogenesis		KEGG:ath:AT3G13890
TRINITY_DN118_c0_g1	4.02512	6.12857	166.232	4.92169e-38	1.04413e-35	UP	5.27876	10.914	129.994	132.967	61.86	116.71	1499.91	1203.24	G3PC_MAGLI	Glyceraldehyde-3-phosphate dehydrogenase, cytosolic	156-434	4-96	89.247	1.07e-55	Eukaryota; Viridiplantae; Streptophyta; Embryophyta; Tracheophyta; Spermatophyta; Magnoliopsida; Magnoliidae; Magnoliales; Magnoliaceae; Magnolia										GO:0005737, cellular_component, cytoplasm; GO:0004365, molecular_function, glyceraldehyde-3-phosphate dehydrogenase (NAD+) (phosphorylating) activity; GO:0051287, molecular_function, NAD binding; GO:0050661, molecular_function, NADP binding; GO:0006006, biological_process, glucose metabolic process; GO:0006096, biological_process, glycolytic process
TRINITY_DN4252_c0_g1	3.0189	4.99958	165.72	6.36742e-38	1.34497e-35	UP	6.01178	7.97764	56.3964	56.8638	70.45	85.31	650.72	514.57	BAP2_ARATH	BON1-associated protein 2	166-597	8-153	39.865	3.73e-27	Eukaryota; Viridiplantae; Streptophyta; Embryophyta; Tracheophyta; Spermatophyta; Magnoliopsida; eudicotyledons; Gunneridae; Pentapetalae; rosids; malvids; Brassicales; Brassicaceae; Camelineae; Arabidopsis	BAP2_ARATH	BON1-associated protein 2	1-146	6-153	39.333	1.2e-29	Eukaryota; Viridiplantae; Streptophyta; Embryophyta; Tracheophyta; Spermatophyta; Magnoliopsida; eudicotyledons; Gunneridae; Pentapetalae; rosids; malvids; Brassicales; Brassicaceae; Camelineae; Arabidopsis	PF00168.32; C2; C2 domain; 4-98; E:1.4e-07		GO:0016020, cellular_component, membrane; GO:0006952, biological_process, defense response	GO:0016020, cellular_component, membrane; GO:0006952, biological_process, defense response		KEGG:ath:AT2G45760
TRINITY_DN3217_c0_g1	-2.79295	7.35539	165.704	6.41954e-38	1.35011e-35	DOWN	265.151	306.602	40.5466	41.9464	3107.21	3278.69	467.84	379.58	PHO1_ARATH	Phosphate transporter PHO1 {ECO:0000303|PubMed:11971143}	842-3	83-367	60.137	1.31e-104	Eukaryota; Viridiplantae; Streptophyta; Embryophyta; Tracheophyta; Spermatophyta; Magnoliopsida; eudicotyledons; Gunneridae; Pentapetalae; rosids; malvids; Brassicales; Brassicaceae; Camelineae; Arabidopsis	PHO1_ARATH	Phosphate transporter PHO1 {ECO:0000303|PubMed:11971143}	1-280	83-367	60.137	1.18e-104	Eukaryota; Viridiplantae; Streptophyta; Embryophyta; Tracheophyta; Spermatophyta; Magnoliopsida; eudicotyledons; Gunneridae; Pentapetalae; rosids; malvids; Brassicales; Brassicaceae; Camelineae; Arabidopsis	PF03105.21; SPX; SPX domain; 3-249; E:8.8e-56		GO:0005737, cellular_component, cytoplasm; GO:0005789, cellular_component, endoplasmic reticulum membrane; GO:0005794, cellular_component, Golgi apparatus; GO:0000139, cellular_component, Golgi membrane; GO:0016021, cellular_component, integral component of membrane; GO:0005886, cellular_component, plasma membrane; GO:0005802, cellular_component, trans-Golgi network; GO:0000822, molecular_functio…	GO:0005737, cellular_component, cytoplasm; GO:0005789, cellular_component, endoplasmic reticulum membrane; GO:0005794, cellular_component, Golgi apparatus; GO:0000139, cellular_component, Golgi membrane; GO:0016021, cellular_component, integral component of membrane; GO:0005886, cellular_component, plasma membrane; GO:0005802, cellular_component, trans-Golgi network; GO:0000822, molecular_functio…		KEGG:ath:AT3G23430
TRINITY_DN3115_c0_g1	-2.87993	5.46488	165.338	7.71641e-38	1.61586e-35	DOWN	85.5405	69.3908	11.389	9.56773	1002.42	742.04	131.41	86.58	PTR14_ARATH	Protein NRT1/ PTR FAMILY 7.3	2245-476	1-598	73.623	0	Eukaryota; Viridiplantae; Streptophyta; Embryophyta; Tracheophyta; Spermatophyta; Magnoliopsida; eudicotyledons; Gunneridae; Pentapetalae; rosids; malvids; Brassicales; Brassicaceae; Camelineae; Arabidopsis	PTR14_ARATH	Protein NRT1/ PTR FAMILY 7.3	1-590	1-598	73.623	0	Eukaryota; Viridiplantae; Streptophyta; Embryophyta; Tracheophyta; Spermatophyta; Magnoliopsida; eudicotyledons; Gunneridae; Pentapetalae; rosids; malvids; Brassicales; Brassicaceae; Camelineae; Arabidopsis	PF07690.18; MFS_1; Major Facilitator Superfamily; 50-516; E:4.2e-12`PF00854.23; PTR2; POT family; 110-532; E:8e-95		GO:0016021, cellular_component, integral component of membrane; GO:0005886, cellular_component, plasma membrane; GO:0015112, molecular_function, nitrate transmembrane transporter activity; GO:0015386, molecular_function, potassium:proton antiporter activity; GO:0015293, molecular_function, symporter activity; GO:0010150, biological_process, leaf senescence; GO:0015706, biological_process, nitrate…	GO:0016021, cellular_component, integral component of membrane; GO:0005886, cellular_component, plasma membrane; GO:0015112, molecular_function, nitrate transmembrane transporter activity; GO:0015386, molecular_function, potassium:proton antiporter activity; GO:0015293, molecular_function, symporter activity; GO:0010150, biological_process, leaf senescence; GO:0015706, biological_process, nitrate…	GO:0022857, molecular_function, transmembrane transporter activity; GO:0055085, biological_process, transmembrane transport; GO:0016020, cellular_component, membrane	KEGG:ath:AT1G32450
TRINITY_DN45_c0_g4	3.44631	6.88779	165.162	8.43196e-38	1.75812e-35	UP	24.3535	15.3185	219.816	213.484	285.39	163.81	2536.31	1931.85	XTH23_ARATH	Probable xyloglucan endotransglucosylase/hydrolase protein 23	1160-351	16-286	77.122	5.84e-144	Eukaryota; Viridiplantae; Streptophyta; Embryophyta; Tracheophyta; Spermatophyta; Magnoliopsida; eudicotyledons; Gunneridae; Pentapetalae; rosids; malvids; Brassicales; Brassicaceae; Camelineae; Arabidopsis	XTH23_ARATH	Probable xyloglucan endotransglucosylase/hydrolase protein 23	12-287	7-283	76.173	9.69e-162	Eukaryota; Viridiplantae; Streptophyta; Embryophyta; Tracheophyta; Spermatophyta; Magnoliopsida; eudicotyledons; Gunneridae; Pentapetalae; rosids; malvids; Brassicales; Brassicaceae; Camelineae; Arabidopsis	PF00722.23; Glyco_hydro_16; Glycosyl hydrolases family 16; 31-210; E:2.9e-62`PF06955.14; XET_C; Xyloglucan endo-transglycosylase (XET) C-terminus; 243-287; E:2.9e-22		GO:0048046, cellular_component, apoplast; GO:0005618, cellular_component, cell wall; GO:0005794, cellular_component, Golgi apparatus; GO:0004553, molecular_function, hydrolase activity, hydrolyzing O-glycosyl compounds; GO:0016762, molecular_function, xyloglucan:xyloglucosyl transferase activity; GO:0042546, biological_process, cell wall biogenesis; GO:0071555, biological_process, cell wall organ…	GO:0048046, cellular_component, apoplast; GO:0005618, cellular_component, cell wall; GO:0005794, cellular_component, Golgi apparatus; GO:0004553, molecular_function, hydrolase activity, hydrolyzing O-glycosyl compounds; GO:0016762, molecular_function, xyloglucan:xyloglucosyl transferase activity; GO:0042546, biological_process, cell wall biogenesis; GO:0071555, biological_process, cell wall organ…	GO:0004553, molecular_function, hydrolase activity, hydrolyzing O-glycosyl compounds; GO:0005975, biological_process, carbohydrate metabolic process; GO:0016762, molecular_function, xyloglucan:xyloglucosyl transferase activity; GO:0006073, biological_process, cellular glucan metabolic process; GO:0005618, cellular_component, cell wall; GO:0048046, cellular_component, apoplast	KEGG:ath:AT4G25810
TRINITY_DN97190_c0_g1	2.7685	5.79728	164.684	1.07218e-37	2.22601e-35	UP	14.6672	13.6885	101.608	91.7576	171.88	146.38	1172.39	830.33	NHL10_ARATH	NDR1/HIN1-like protein 10 {ECO:0000303|PubMed:14666423}	1342-677	2-227	52.402	1.23e-61	Eukaryota; Viridiplantae; Streptophyta; Embryophyta; Tracheophyta; Spermatophyta; Magnoliopsida; eudicotyledons; Gunneridae; Pentapetalae; rosids; malvids; Brassicales; Brassicaceae; Camelineae; Arabidopsis	NHL10_ARATH	NDR1/HIN1-like protein 10 {ECO:0000303|PubMed:14666423}	34-255	2-227	52.402	2.98e-78	Eukaryota; Viridiplantae; Streptophyta; Embryophyta; Tracheophyta; Spermatophyta; Magnoliopsida; eudicotyledons; Gunneridae; Pentapetalae; rosids; malvids; Brassicales; Brassicaceae; Camelineae; Arabidopsis	PF03168.15; LEA_2; Late embryogenesis abundant protein; 128-227; E:2.2e-12		GO:0046658, cellular_component, anchored component of plasma membrane; GO:0009507, cellular_component, chloroplast; GO:0016021, cellular_component, integral component of membrane; GO:0009506, cellular_component, plasmodesma; GO:0051607, biological_process, defense response to virus; GO:0010150, biological_process, leaf senescence; GO:0051707, biological_process, response to other organism	GO:0046658, cellular_component, anchored component of plasma membrane; GO:0009507, cellular_component, chloroplast; GO:0016021, cellular_component, integral component of membrane; GO:0009506, cellular_component, plasmodesma; GO:0051607, biological_process, defense response to virus; GO:0010150, biological_process, leaf senescence; GO:0051707, biological_process, response to other organism		KEGG:ath:AT2G35980
TRINITY_DN953_c0_g1	3.29495	5.36762	164.467	1.1958e-37	2.47211e-35	UP	5.60815	9.64031	79.5817	69.5998	65.72	103.09	918.24	629.82	DR100_ARATH	DNA damage-repair/toleration protein DRT100	1742-807	25-344	34.161	1.92e-47	Eukaryota; Viridiplantae; Streptophyta; Embryophyta; Tracheophyta; Spermatophyta; Magnoliopsida; eudicotyledons; Gunneridae; Pentapetalae; rosids; malvids; Brassicales; Brassicaceae; Camelineae; Arabidopsis	DR100_ARATH	DNA damage-repair/toleration protein DRT100	36-347	25-344	34.161	9.61e-49	Eukaryota; Viridiplantae; Streptophyta; Embryophyta; Tracheophyta; Spermatophyta; Magnoliopsida; eudicotyledons; Gunneridae; Pentapetalae; rosids; malvids; Brassicales; Brassicaceae; Camelineae; Arabidopsis	PF08263.14; LRRNT_2; Leucine rich repeat N-terminal domain; 41-78; E:6.8e-12`PF00560.35; LRR_1; Leucine Rich Repeat; 118-134; E:10000`PF00560.35; LRR_1; Leucine Rich Repeat; 139-160; E:4.6`PF13516.8; LRR_6; Leucine Rich repeat; 162-176; E:700`PF00560.35; LRR_1; Leucine Rich Repeat; 167-185; E:38`PF13855.8; LRR_8; Leucine rich repeat; 187-246; E:3.3e-10`PF00560.35; LRR_1; Leucine Rich Repeat; 188-…		GO:0009507, cellular_component, chloroplast; GO:0000166, molecular_function, nucleotide binding; GO:0006281, biological_process, DNA repair	GO:0009507, cellular_component, chloroplast; GO:0000166, molecular_function, nucleotide binding; GO:0006281, biological_process, DNA repair	GO:0005515, molecular_function, protein binding	KEGG:ath:AT3G12610
TRINITY_DN9034_c0_g4	-3.22643	5.18327	164.384	1.24718e-37	2.5674e-35	DOWN	67.931	62.5465	5.34046	8.74666	796.06	668.85	61.62	79.15	FTSK_AZOBR	DNA translocase FtsK	225-335	129-167	38.462	4	Bacteria; Proteobacteria; Alphaproteobacteria; Rhodospirillales; Rhodospirillaceae; Azospirillum										GO:0016021, cellular_component, integral component of membrane; GO:0005886, cellular_component, plasma membrane; GO:0005524, molecular_function, ATP binding; GO:0003677, molecular_function, DNA binding; GO:0007049, biological_process, cell cycle; GO:0051301, biological_process, cell division; GO:0007059, biological_process, chromosome segregation
TRINITY_DN4720_c0_g1	-3.07842	7.23875	162.81	2.75245e-37	5.64217e-35	DOWN	310.64	228.867	31.9136	31.9433	3640.29	2447.42	368.23	289.06	TBB1_LUPAL	Tubulin beta-1 chain	394-2	1-131	100	7.4e-93	Eukaryota; Viridiplantae; Streptophyta; Embryophyta; Tracheophyta; Spermatophyta; Magnoliopsida; eudicotyledons; Gunneridae; Pentapetalae; rosids; fabids; Fabales; Fabaceae; Papilionoideae; 50 kb inversion clade; genistoids sensu lato; core genistoids; Genisteae; Lupinus	TBB1_LUPAL	Tubulin beta-1 chain	1-131	1-131	100	1.3e-93	Eukaryota; Viridiplantae; Streptophyta; Embryophyta; Tracheophyta; Spermatophyta; Magnoliopsida; eudicotyledons; Gunneridae; Pentapetalae; rosids; fabids; Fabales; Fabaceae; Papilionoideae; 50 kb inversion clade; genistoids sensu lato; core genistoids; Genisteae; Lupinus	PF00091.27; Tubulin; Tubulin/FtsZ family, GTPase domain; 3-131; E:8.5e-36		GO:0005737, cellular_component, cytoplasm; GO:0005874, cellular_component, microtubule; GO:0005525, molecular_function, GTP binding; GO:0003924, molecular_function, GTPase activity; GO:0005200, molecular_function, structural constituent of cytoskeleton; GO:0007017, biological_process, microtubule-based process	GO:0005737, cellular_component, cytoplasm; GO:0005874, cellular_component, microtubule; GO:0005525, molecular_function, GTP binding; GO:0003924, molecular_function, GTPase activity; GO:0005200, molecular_function, structural constituent of cytoskeleton; GO:0007017, biological_process, microtubule-based process	GO:0003924, molecular_function, GTPase activity
TRINITY_DN7931_c0_g1	2.32408	8.91823	162.235	3.67621e-37	7.50409e-35	UP	142.139	179.911	823.363	789.021	1665.68	1923.9	9500.23	7139.98	ARG2_VIGRR	Indole-3-acetic acid-induced protein ARG2	207-416	25-98	65.333	7.1e-19	Eukaryota; Viridiplantae; Streptophyta; Embryophyta; Tracheophyta; Spermatophyta; Magnoliopsida; eudicotyledons; Gunneridae; Pentapetalae; rosids; fabids; Fabales; Fabaceae; Papilionoideae; 50 kb inversion clade; NPAAA clade; indigoferoid/millettioid clade; Phaseoleae; Vigna
TRINITY_DN45_c0_g2	3.91024	6.78209	162.122	3.89034e-37	7.90797e-35	UP	17.9602	9.37006	205.94	206.243	210.47	100.2	2376.2	1866.33	XTH23_ARATH	Probable xyloglucan endotransglucosylase/hydrolase protein 23	714-193	110-283	77.586	2.35e-90	Eukaryota; Viridiplantae; Streptophyta; Embryophyta; Tracheophyta; Spermatophyta; Magnoliopsida; eudicotyledons; Gunneridae; Pentapetalae; rosids; malvids; Brassicales; Brassicaceae; Camelineae; Arabidopsis	XTH23_ARATH	Probable xyloglucan endotransglucosylase/hydrolase protein 23	1-174	110-283	77.586	3.34e-102	Eukaryota; Viridiplantae; Streptophyta; Embryophyta; Tracheophyta; Spermatophyta; Magnoliopsida; eudicotyledons; Gunneridae; Pentapetalae; rosids; malvids; Brassicales; Brassicaceae; Camelineae; Arabidopsis	PF00722.23; Glyco_hydro_16; Glycosyl hydrolases family 16; 5-97; E:9.8e-35`PF06955.14; XET_C; Xyloglucan endo-transglycosylase (XET) C-terminus; 130-174; E:7.2e-23		GO:0048046, cellular_component, apoplast; GO:0005618, cellular_component, cell wall; GO:0005794, cellular_component, Golgi apparatus; GO:0004553, molecular_function, hydrolase activity, hydrolyzing O-glycosyl compounds; GO:0016762, molecular_function, xyloglucan:xyloglucosyl transferase activity; GO:0042546, biological_process, cell wall biogenesis; GO:0071555, biological_process, cell wall organ…	GO:0048046, cellular_component, apoplast; GO:0005618, cellular_component, cell wall; GO:0005794, cellular_component, Golgi apparatus; GO:0004553, molecular_function, hydrolase activity, hydrolyzing O-glycosyl compounds; GO:0016762, molecular_function, xyloglucan:xyloglucosyl transferase activity; GO:0042546, biological_process, cell wall biogenesis; GO:0071555, biological_process, cell wall organ…	GO:0004553, molecular_function, hydrolase activity, hydrolyzing O-glycosyl compounds; GO:0005975, biological_process, carbohydrate metabolic process; GO:0016762, molecular_function, xyloglucan:xyloglucosyl transferase activity; GO:0006073, biological_process, cellular glucan metabolic process; GO:0005618, cellular_component, cell wall; GO:0048046, cellular_component, apoplast	KEGG:ath:AT4G25810
TRINITY_DN5247_c1_g1	-3.83052	7.23086	161.523	5.25789e-37	1.06433e-34	DOWN	353.878	206.844	21.3722	17.9707	4146.97	2211.92	246.6	162.62	SUC2_ARATH	Sucrose transport protein SUC2	107-1606	3-456	57.677	0	Eukaryota; Viridiplantae; Streptophyta; Embryophyta; Tracheophyta; Spermatophyta; Magnoliopsida; eudicotyledons; Gunneridae; Pentapetalae; rosids; malvids; Brassicales; Brassicaceae; Camelineae; Arabidopsis	SUC2_ARATH	Sucrose transport protein SUC2	1-439	1-442	61.915	0	Eukaryota; Viridiplantae; Streptophyta; Embryophyta; Tracheophyta; Spermatophyta; Magnoliopsida; eudicotyledons; Gunneridae; Pentapetalae; rosids; malvids; Brassicales; Brassicaceae; Camelineae; Arabidopsis	PF13347.8; MFS_2; MFS/sugar transport protein; 35-291; E:1.6e-13		GO:0005887, cellular_component, integral component of plasma membrane; GO:0016020, cellular_component, membrane; GO:0005634, cellular_component, nucleus; GO:0005886, cellular_component, plasma membrane; GO:0005773, cellular_component, vacuole; GO:0008506, molecular_function, sucrose:proton symporter activity; GO:0005985, biological_process, sucrose metabolic process	GO:0005887, cellular_component, integral component of plasma membrane; GO:0016020, cellular_component, membrane; GO:0005634, cellular_component, nucleus; GO:0005886, cellular_component, plasma membrane; GO:0005773, cellular_component, vacuole; GO:0008506, molecular_function, sucrose:proton symporter activity; GO:0005985, biological_process, sucrose metabolic process		KEGG:ath:AT1G22710
TRINITY_DN2724_c0_g1	-2.80146	7.91948	160.647	8.17225e-37	1.6474e-34	DOWN	479.268	366.936	57.2761	64.1562	5616.38	3923.88	660.87	580.56	SCP26_ORYSJ	Serine carboxypeptidase-like 26 {ECO:0000305}	1821-478	40-480	61.778	0	Eukaryota; Viridiplantae; Streptophyta; Embryophyta; Tracheophyta; Spermatophyta; Magnoliopsida; Liliopsida; Poales; Poaceae; BOP clade; Oryzoideae; Oryzeae; Oryzinae; Oryza; Oryza sativa	SCP26_ORYSJ	Serine carboxypeptidase-like 26 {ECO:0000305}	34-481	40-480	61.778	0	Eukaryota; Viridiplantae; Streptophyta; Embryophyta; Tracheophyta; Spermatophyta; Magnoliopsida; Liliopsida; Poales; Poaceae; BOP clade; Oryzoideae; Oryzeae; Oryzinae; Oryza; Oryza sativa	PF00450.24; Peptidase_S10; Serine carboxypeptidase; 42-475; E:2.8e-129		GO:0005576, cellular_component, extracellular region; GO:0005773, cellular_component, vacuole; GO:0004185, molecular_function, serine-type carboxypeptidase activity	GO:0005576, cellular_component, extracellular region; GO:0005773, cellular_component, vacuole; GO:0004185, molecular_function, serine-type carboxypeptidase activity	GO:0004185, molecular_function, serine-type carboxypeptidase activity; GO:0006508, biological_process, proteolysis	KEGG:osa:4337873
TRINITY_DN8603_c0_g1	-3.03003	6.31783	160.561	8.53299e-37	1.71301e-34	DOWN	142.543	141.178	19.6571	14.9384	1670.41	1509.71	226.81	135.18	PALY_TRISU	Phenylalanine ammonia-lyase	1-177	667-725	86.441	3.32e-32	Eukaryota; Viridiplantae; Streptophyta; Embryophyta; Tracheophyta; Spermatophyta; Magnoliopsida; eudicotyledons; Gunneridae; Pentapetalae; rosids; fabids; Fabales; Fabaceae; Papilionoideae; 50 kb inversion clade; NPAAA clade; Hologalegina; IRL clade; Trifolieae; Trifolium										GO:0005737, cellular_component, cytoplasm; GO:0045548, molecular_function, phenylalanine ammonia-lyase activity; GO:0009800, biological_process, cinnamic acid biosynthetic process; GO:0006559, biological_process, L-phenylalanine catabolic process
TRINITY_DN683_c0_g2	-3.09475	5.59024	159.997	1.13332e-36	2.26579e-34	DOWN	71.5321	100.297	9.79085	10.3148	838.26	1072.54	112.97	93.34	MOT1_ARATH	Molybdate transporter 1	160-1506	12-447	64.254	0	Eukaryota; Viridiplantae; Streptophyta; Embryophyta; Tracheophyta; Spermatophyta; Magnoliopsida; eudicotyledons; Gunneridae; Pentapetalae; rosids; malvids; Brassicales; Brassicaceae; Camelineae; Arabidopsis	MOT1_ARATH	Molybdate transporter 1	32-480	12-447	64.254	0	Eukaryota; Viridiplantae; Streptophyta; Embryophyta; Tracheophyta; Spermatophyta; Magnoliopsida; eudicotyledons; Gunneridae; Pentapetalae; rosids; malvids; Brassicales; Brassicaceae; Camelineae; Arabidopsis	PF16983.7; MFS_MOT1; Molybdate transporter of MFS superfamily; 51-166; E:2.2e-29`PF00860.22; Xan_ur_permease; Permease family; 77-207; E:2e-05`PF16983.7; MFS_MOT1; Molybdate transporter of MFS superfamily; 307-425; E:4.2e-34		GO:0016021, cellular_component, integral component of membrane; GO:0031966, cellular_component, mitochondrial membrane; GO:0005739, cellular_component, mitochondrion; GO:0005773, cellular_component, vacuole; GO:0015098, molecular_function, molybdate ion transmembrane transporter activity; GO:0015689, biological_process, molybdate ion transport	GO:0016021, cellular_component, integral component of membrane; GO:0031966, cellular_component, mitochondrial membrane; GO:0005739, cellular_component, mitochondrion; GO:0005773, cellular_component, vacuole; GO:0015098, molecular_function, molybdate ion transmembrane transporter activity; GO:0015689, biological_process, molybdate ion transport	GO:0015098, molecular_function, molybdate ion transmembrane transporter activity; GO:0015689, biological_process, molybdate ion transport; GO:0022857, molecular_function, transmembrane transporter activity; GO:0055085, biological_process, transmembrane transport; GO:0016020, cellular_component, membrane	KEGG:ath:AT2G25680
TRINITY_DN17378_c0_g1	-7.50173	4.21266	159.265	1.63757e-36	3.26051e-34	DOWN	49.4937	23.5336	0.343204	0	580	251.66	3.96	0	LTPG1_ARATH	Non-specific lipid transfer protein GPI-anchored 1 {ECO:0000303|PubMed:19321705, ECO:0000303|PubMed:19366900, ECO:0000303|PubMed:23893219}	795-493	34-134	60.396	1.36e-37	Eukaryota; Viridiplantae; Streptophyta; Embryophyta; Tracheophyta; Spermatophyta; Magnoliopsida; eudicotyledons; Gunneridae; Pentapetalae; rosids; malvids; Brassicales; Brassicaceae; Camelineae; Arabidopsis	LTPG1_ARATH	Non-specific lipid transfer protein GPI-anchored 1 {ECO:0000303|PubMed:19321705, ECO:0000303|PubMed:19366900, ECO:0000303|PubMed:23893219}	35-185	34-179	50.658	2.96e-43	Eukaryota; Viridiplantae; Streptophyta; Embryophyta; Tracheophyta; Spermatophyta; Magnoliopsida; eudicotyledons; Gunneridae; Pentapetalae; rosids; malvids; Brassicales; Brassicaceae; Camelineae; Arabidopsis	PF14368.8; LTP_2; Probable lipid transfer; 24-117; E:4.5e-14`PF00234.24; Tryp_alpha_amyl; Protease inhibitor/seed storage/LTP family; 36-111; E:2.8e-08		GO:0031225, cellular_component, anchored component of membrane; GO:0046658, cellular_component, anchored component of plasma membrane; GO:0005783, cellular_component, endoplasmic reticulum; GO:0005576, cellular_component, extracellular region; GO:0005794, cellular_component, Golgi apparatus; GO:0005634, cellular_component, nucleus; GO:0009505, cellular_component, plant-type cell wall; GO:0005886,…	GO:0031225, cellular_component, anchored component of membrane; GO:0046658, cellular_component, anchored component of plasma membrane; GO:0005783, cellular_component, endoplasmic reticulum; GO:0005576, cellular_component, extracellular region; GO:0005794, cellular_component, Golgi apparatus; GO:0005634, cellular_component, nucleus; GO:0009505, cellular_component, plant-type cell wall; GO:0005886,…		KEGG:ath:AT1G27950
TRINITY_DN3546_c0_g2	-3.46485	4.58377	159.103	1.77638e-36	3.52245e-34	DOWN	39.9559	47.3253	4.05345	3.81251	468.23	506.08	46.77	34.5	WAT1_ARATH	Protein WALLS ARE THIN 1	160-1335	1-389	73.737	0	Eukaryota; Viridiplantae; Streptophyta; Embryophyta; Tracheophyta; Spermatophyta; Magnoliopsida; eudicotyledons; Gunneridae; Pentapetalae; rosids; malvids; Brassicales; Brassicaceae; Camelineae; Arabidopsis	WAT1_ARATH	Protein WALLS ARE THIN 1	1-392	1-389	73.737	0	Eukaryota; Viridiplantae; Streptophyta; Embryophyta; Tracheophyta; Spermatophyta; Magnoliopsida; eudicotyledons; Gunneridae; Pentapetalae; rosids; malvids; Brassicales; Brassicaceae; Camelineae; Arabidopsis	PF00892.22; EamA; EamA-like transporter family; 25-161; E:1.1e-13`PF00892.22; EamA; EamA-like transporter family; 207-345; E:4.7e-15		GO:0016021, cellular_component, integral component of membrane; GO:0009705, cellular_component, plant-type vacuole membrane; GO:0005886, cellular_component, plasma membrane; GO:0005774, cellular_component, vacuolar membrane; GO:0022857, molecular_function, transmembrane transporter activity; GO:0009851, biological_process, auxin biosynthetic process; GO:0010315, biological_process, auxin efflux; …	GO:0016021, cellular_component, integral component of membrane; GO:0009705, cellular_component, plant-type vacuole membrane; GO:0005886, cellular_component, plasma membrane; GO:0005774, cellular_component, vacuolar membrane; GO:0022857, molecular_function, transmembrane transporter activity; GO:0009851, biological_process, auxin biosynthetic process; GO:0010315, biological_process, auxin efflux; …	GO:0016020, cellular_component, membrane; GO:0016021, cellular_component, integral component of membrane	KEGG:ath:AT1G75500
TRINITY_DN5008_c0_g1	3.46163	6.08105	158.724	2.15027e-36	4.24652e-34	UP	8.34822	14.1636	125.479	122.09	97.83	151.46	1447.82	1104.81	P5CS_ACTDE	Delta-1-pyrroline-5-carboxylate synthase	2543-525	42-713	78.752	0	Eukaryota; Viridiplantae; Streptophyta; Embryophyta; Tracheophyta; Spermatophyta; Magnoliopsida; eudicotyledons; Gunneridae; Pentapetalae; asterids; Ericales; Actinidiaceae; Actinidia	P5CS1_ORYSJ	Delta-1-pyrroline-5-carboxylate synthase 1 {ECO:0000305}	1-714	4-716	75.91	0	Eukaryota; Viridiplantae; Streptophyta; Embryophyta; Tracheophyta; Spermatophyta; Magnoliopsida; Liliopsida; Poales; Poaceae; BOP clade; Oryzoideae; Oryzeae; Oryzinae; Oryza; Oryza sativa	PF00696.30; AA_kinase; Amino acid kinase family; 12-258; E:1.5e-35`PF00171.24; Aldedh; Aldehyde dehydrogenase family; 292-554; E:2e-07		GO:0005737, cellular_component, cytoplasm; GO:0005524, molecular_function, ATP binding; GO:0004349, molecular_function, glutamate 5-kinase activity; GO:0004350, molecular_function, glutamate-5-semialdehyde dehydrogenase activity; GO:0055129, biological_process, L-proline biosynthetic process	GO:0005737, cellular_component, cytoplasm; GO:0005524, molecular_function, ATP binding; GO:0004349, molecular_function, glutamate 5-kinase activity; GO:0004350, molecular_function, glutamate-5-semialdehyde dehydrogenase activity; GO:0055129, biological_process, L-proline biosynthetic process; GO:0006561, biological_process, proline biosynthetic process	GO:0016491, molecular_function, oxidoreductase activity; GO:0055114, biological_process, obsolete oxidation-reduction process	KEGG:osa:4338979
TRINITY_DN3634_c0_g2	2.87766	5.0718	158.108	2.93185e-36	5.76661e-34	UP	7.052	8.99226	61.04	56.729	82.64	96.16	704.3	513.35								A70_ARATH	Pathogen-associated molecular patterns-induced protein A70 {ECO:0000303|PubMed:17215350}	144-175	343-374	53.125	0.005	Eukaryota; Viridiplantae; Streptophyta; Embryophyta; Tracheophyta; Spermatophyta; Magnoliopsida; eudicotyledons; Gunneridae; Pentapetalae; rosids; malvids; Brassicales; Brassicaceae; Camelineae; Arabidopsis	PF05553.13; DUF761; Cotton fibre expressed protein; 145-175; E:2.7e-16			GO:0016021, cellular_component, integral component of membrane; GO:0042742, biological_process, defense response to bacterium; GO:0009617, biological_process, response to bacterium; GO:0009753, biological_process, response to jasmonic acid; GO:0009611, biological_process, response to wounding		KEGG:ath:AT5G56980
TRINITY_DN3676_c1_g1	-2.90199	5.27161	157.527	3.92683e-36	7.69246e-34	DOWN	59.7534	75.8357	8.58963	9.56773	700.23	810.96	99.11	86.58	FLA16_ARATH	Fasciclin-like arabinogalactan protein 16	1618-362	33-445	72.235	0	Eukaryota; Viridiplantae; Streptophyta; Embryophyta; Tracheophyta; Spermatophyta; Magnoliopsida; eudicotyledons; Gunneridae; Pentapetalae; rosids; malvids; Brassicales; Brassicaceae; Camelineae; Arabidopsis	FLA16_ARATH	Fasciclin-like arabinogalactan protein 16	24-442	33-445	72.235	0	Eukaryota; Viridiplantae; Streptophyta; Embryophyta; Tracheophyta; Spermatophyta; Magnoliopsida; eudicotyledons; Gunneridae; Pentapetalae; rosids; malvids; Brassicales; Brassicaceae; Camelineae; Arabidopsis	PF02469.24; Fasciclin; Fasciclin domain; 38-166; E:1.2e-18`PF02469.24; Fasciclin; Fasciclin domain; 273-393; E:5.8e-08		GO:0005576, cellular_component, extracellular region	GO:0005576, cellular_component, extracellular region		KEGG:ath:AT2G35860
TRINITY_DN111736_c0_g1	-5.21439	4.02221	157.472	4.03683e-36	7.87619e-34	DOWN	28.5169	34.0586	0.943811	0.696197	334.18	364.21	10.89	6.3	TM45B_BOVIN	Transmembrane protein 45B	177-1016	1-263	23.746	0.006	Eukaryota; Metazoa; Chordata; Craniata; Vertebrata; Euteleostomi; Mammalia; Eutheria; Laurasiatheria; Artiodactyla; Ruminantia; Pecora; Bovidae; Bovinae; Bos	TM45B_BOVIN	Transmembrane protein 45B	2-202	5-199	26.291	0.000249	Eukaryota; Metazoa; Chordata; Craniata; Vertebrata; Euteleostomi; Mammalia; Eutheria; Laurasiatheria; Artiodactyla; Ruminantia; Pecora; Bovidae; Bovinae; Bos	PF04819.14; DUF716; Family of unknown function (DUF716); 119-255; E:1.3e-47		GO:0016021, cellular_component, integral component of membrane	GO:0016021, cellular_component, integral component of membrane		KEGG:bta:510305
TRINITY_DN364_c0_g1	3.41573	4.51191	157.013	5.08498e-36	9.88154e-34	UP	3.67448	4.06971	39.9139	42.8923	43.06	43.52	460.54	388.14	74AC1_SIRGR	Mogroside IE synthase {ECO:0000305}	1484-171	6-448	46.413	2.39e-142	Eukaryota; Viridiplantae; Streptophyta; Embryophyta; Tracheophyta; Spermatophyta; Magnoliopsida; eudicotyledons; Gunneridae; Pentapetalae; rosids; fabids; Cucurbitales; Cucurbitaceae; Siraitieae; Siraitia	74AC1_SIRGR	Mogroside IE synthase {ECO:0000305}	5-442	6-448	46.413	1.71e-143	Eukaryota; Viridiplantae; Streptophyta; Embryophyta; Tracheophyta; Spermatophyta; Magnoliopsida; eudicotyledons; Gunneridae; Pentapetalae; rosids; fabids; Cucurbitales; Cucurbitaceae; Siraitieae; Siraitia	PF00201.20; UDPGT; UDP-glucoronosyl and UDP-glucosyl transferase; 264-419; E:7.8e-26`PF04101.18; Glyco_tran_28_C; Glycosyltransferase family 28 C-terminal domain; 294-417; E:4e-07		GO:0035251, molecular_function, UDP-glucosyltransferase activity	GO:0035251, molecular_function, UDP-glucosyltransferase activity	GO:0008194, molecular_function, UDP-glycosyltransferase activity; GO:0016758, molecular_function, hexosyltransferase activity	KEGG:ag:AEM42999
TRINITY_DN6845_c0_g1	-2.78408	5.21002	156.144	7.87411e-36	1.52406e-33	DOWN	69.7264	58.8761	9.07237	9.60862	817.1	629.6	104.68	86.95	NIA_LOTJA	Nitrate reductase [NADH]	1738-3093	446-900	80.174	0	Eukaryota; Viridiplantae; Streptophyta; Embryophyta; Tracheophyta; Spermatophyta; Magnoliopsida; eudicotyledons; Gunneridae; Pentapetalae; rosids; fabids; Fabales; Fabaceae; Papilionoideae; 50 kb inversion clade; NPAAA clade; Hologalegina; robinioid clade; Loteae; Lotus	NIA_LOTJA	Nitrate reductase [NADH]	1-453	1-451	77.024	0	Eukaryota; Viridiplantae; Streptophyta; Embryophyta; Tracheophyta; Spermatophyta; Magnoliopsida; eudicotyledons; Gunneridae; Pentapetalae; rosids; fabids; Fabales; Fabaceae; Papilionoideae; 50 kb inversion clade; NPAAA clade; Hologalegina; robinioid clade; Loteae; Lotus	PF00174.21; Oxidored_molyb; Oxidoreductase molybdopterin binding domain; 129-308; E:3.8e-56`PF03404.18; Mo-co_dimer; Mo-co oxidoreductase dimerisation domain; 336-454; E:2.1e-44		GO:0071949, molecular_function, FAD binding; GO:0020037, molecular_function, heme binding; GO:0030151, molecular_function, molybdenum ion binding; GO:0043546, molecular_function, molybdopterin cofactor binding; GO:0009703, molecular_function, nitrate reductase (NADH) activity; GO:0050464, molecular_function, nitrate reductase (NADPH) activity; GO:0042128, biological_process, nitrate assimilation;…	GO:0071949, molecular_function, FAD binding; GO:0020037, molecular_function, heme binding; GO:0030151, molecular_function, molybdenum ion binding; GO:0043546, molecular_function, molybdopterin cofactor binding; GO:0009703, molecular_function, nitrate reductase (NADH) activity; GO:0050464, molecular_function, nitrate reductase (NADPH) activity; GO:0042128, biological_process, nitrate assimilation;…	GO:0016491, molecular_function, oxidoreductase activity; GO:0030151, molecular_function, molybdenum ion binding; GO:0055114, biological_process, obsolete oxidation-reduction process
TRINITY_DN65087_c0_g1	4.20964	4.18881	155.579	1.04657e-35	2.01764e-33	UP	2.13506	1.53269	34.7771	33.7921	25.02	16.39	401.27	305.79	BAG6_ARATH	BAG family molecular chaperone regulator 6 {ECO:0000303|Ref.3}	1776-2357	496-696	39.234	8.82e-30	Eukaryota; Viridiplantae; Streptophyta; Embryophyta; Tracheophyta; Spermatophyta; Magnoliopsida; eudicotyledons; Gunneridae; Pentapetalae; rosids; malvids; Brassicales; Brassicaceae; Camelineae; Arabidopsis	BAG6_ARATH	BAG family molecular chaperone regulator 6 {ECO:0000303|Ref.3}	536-729	496-696	39.234	1.36e-29	Eukaryota; Viridiplantae; Streptophyta; Embryophyta; Tracheophyta; Spermatophyta; Magnoliopsida; eudicotyledons; Gunneridae; Pentapetalae; rosids; malvids; Brassicales; Brassicaceae; Camelineae; Arabidopsis	PF00612.29; IQ; IQ calmodulin-binding motif; 606-623; E:0.00011`PF02179.18; BAG; BAG domain; 633-706; E:9e-13		GO:0009506, cellular_component, plasmodesma; GO:0005516, molecular_function, calmodulin binding; GO:0051087, molecular_function, chaperone binding; GO:0006914, biological_process, autophagy; GO:0050832, biological_process, defense response to fungus; GO:0012502, biological_process, induction of programmed cell death; GO:0010508, biological_process, positive regulation of autophagy; GO:0006457, bi…	GO:0009506, cellular_component, plasmodesma; GO:0005516, molecular_function, calmodulin binding; GO:0051087, molecular_function, chaperone binding; GO:0006914, biological_process, autophagy; GO:0050832, biological_process, defense response to fungus; GO:0012502, biological_process, induction of programmed cell death; GO:0010508, biological_process, positive regulation of autophagy; GO:0006457, bi…	GO:0005515, molecular_function, protein binding; GO:0051087, molecular_function, chaperone binding	KEGG:ath:AT2G46240
TRINITY_DN65479_c0_g1	2.65236	5.12973	153.553	2.9005e-35	5.56965e-33	UP	9.83474	9.26252	60.9646	59.264	115.25	99.05	703.43	536.29	U83A1_ARATH	UDP-glycosyltransferase 83A1	1760-396	8-460	43.29	2.69e-125	Eukaryota; Viridiplantae; Streptophyta; Embryophyta; Tracheophyta; Spermatophyta; Magnoliopsida; eudicotyledons; Gunneridae; Pentapetalae; rosids; malvids; Brassicales; Brassicaceae; Camelineae; Arabidopsis	U83A1_ARATH	UDP-glycosyltransferase 83A1	1-454	9-460	43.384	2.61e-128	Eukaryota; Viridiplantae; Streptophyta; Embryophyta; Tracheophyta; Spermatophyta; Magnoliopsida; eudicotyledons; Gunneridae; Pentapetalae; rosids; malvids; Brassicales; Brassicaceae; Camelineae; Arabidopsis	PF00201.20; UDPGT; UDP-glucoronosyl and UDP-glucosyl transferase; 258-420; E:1.3e-23		GO:0043231, cellular_component, intracellular membrane-bounded organelle; GO:0008194, molecular_function, UDP-glycosyltransferase activity	GO:0043231, cellular_component, intracellular membrane-bounded organelle; GO:0008194, molecular_function, UDP-glycosyltransferase activity	GO:0008194, molecular_function, UDP-glycosyltransferase activity	KEGG:ath:AT3G02100
TRINITY_DN11705_c0_g1	-2.80876	6.14089	153.123	3.60164e-35	6.88877e-33	DOWN	131.126	115.238	17.9515	17.1717	1536.62	1232.31	207.13	155.39	POLR2_ARATH	Retrovirus-related Pol polyprotein from transposon RE2	3326-4909	928-1456	44.34	1.55e-138	Eukaryota; Viridiplantae; Streptophyta; Embryophyta; Tracheophyta; Spermatophyta; Magnoliopsida; eudicotyledons; Gunneridae; Pentapetalae; rosids; malvids; Brassicales; Brassicaceae; Camelineae; Arabidopsis	POLX_TOBAC	Retrovirus-related Pol polyprotein from transposon TNT 1-94	353-1412	293-1316	33.028	9.65e-162	Eukaryota; Viridiplantae; Streptophyta; Embryophyta; Tracheophyta; Spermatophyta; Magnoliopsida; eudicotyledons; Gunneridae; Pentapetalae; asterids; lamiids; Solanales; Solanaceae; Nicotianoideae; Nicotianeae; Nicotiana	PF03732.19; Retrotrans_gag; Retrotransposon gag protein; 39-151; E:1.1e-05`PF13976.8; gag_pre-integrs; GAG-pre-integrase domain; 472-531; E:7.7e-07`PF00665.28; rve; Integrase core domain; 545-642; E:1.1e-08`PF07727.16; RVT_2; Reverse transcriptase (RNA-dependent DNA polymerase); 945-1185; E:6.8e-71		GO:0004190, molecular_function, aspartic-type endopeptidase activity; GO:0004519, molecular_function, endonuclease activity; GO:0046872, molecular_function, metal ion binding; GO:0003676, molecular_function, nucleic acid binding; GO:0003964, molecular_function, RNA-directed DNA polymerase activity; GO:0015074, biological_process, DNA integration; GO:0006310, biological_process, DNA recombination	GO:0004190, molecular_function, aspartic-type endopeptidase activity; GO:0004519, molecular_function, endonuclease activity; GO:0003676, molecular_function, nucleic acid binding; GO:0003964, molecular_function, RNA-directed DNA polymerase activity; GO:0008270, molecular_function, zinc ion binding; GO:0015074, biological_process, DNA integration	GO:0015074, biological_process, DNA integration
TRINITY_DN841_c0_g2	-2.70069	6.92635	152.698	4.45829e-35	8.49382e-33	DOWN	203.38	217.65	33.1148	31.6007	2383.34	2327.47	382.09	285.96	TIP1_MEDTR	Probable aquaporin TIP-type	301-675	1-125	92.8	3.28e-68	Eukaryota; Viridiplantae; Streptophyta; Embryophyta; Tracheophyta; Spermatophyta; Magnoliopsida; eudicotyledons; Gunneridae; Pentapetalae; rosids; fabids; Fabales; Fabaceae; Papilionoideae; 50 kb inversion clade; NPAAA clade; Hologalegina; IRL clade; Trifolieae; Medicago	TIP11_ARATH	Aquaporin TIP1-1	13-134	130-251	86.885	3.69e-71	Eukaryota; Viridiplantae; Streptophyta; Embryophyta; Tracheophyta; Spermatophyta; Magnoliopsida; eudicotyledons; Gunneridae; Pentapetalae; rosids; malvids; Brassicales; Brassicaceae; Camelineae; Arabidopsis	PF00230.22; MIP; Major intrinsic protein; 2-117; E:8.1e-39		GO:0016021, cellular_component, integral component of membrane; GO:0015267, molecular_function, channel activity	GO:0042807, cellular_component, central vacuole; GO:0009941, cellular_component, chloroplast envelope; GO:0016021, cellular_component, integral component of membrane; GO:0009705, cellular_component, plant-type vacuole membrane; GO:0000326, cellular_component, protein storage vacuole; GO:0005774, cellular_component, vacuolar membrane; GO:0005773, cellular_component, vacuole; GO:0015204, molecular_…	GO:0015267, molecular_function, channel activity; GO:0055085, biological_process, transmembrane transport; GO:0016020, cellular_component, membrane	KEGG:ath:AT2G36830
TRINITY_DN7016_c0_g1	3.47732	4.74801	152.293	5.46814e-35	1.03771e-32	UP	3.17528	5.64541	46.4235	51.5351	37.21	60.37	535.65	466.35	JOX2_ARATH	Jasmonate-induced oxygenase 2 {ECO:0000303|PubMed:28559313}	144-1271	10-371	60.638	1.6e-161	Eukaryota; Viridiplantae; Streptophyta; Embryophyta; Tracheophyta; Spermatophyta; Magnoliopsida; eudicotyledons; Gunneridae; Pentapetalae; rosids; malvids; Brassicales; Brassicaceae; Camelineae; Arabidopsis	JOX2_ARATH	Jasmonate-induced oxygenase 2 {ECO:0000303|PubMed:28559313}	48-423	10-371	60.638	4.02e-169	Eukaryota; Viridiplantae; Streptophyta; Embryophyta; Tracheophyta; Spermatophyta; Magnoliopsida; eudicotyledons; Gunneridae; Pentapetalae; rosids; malvids; Brassicales; Brassicaceae; Camelineae; Arabidopsis	PF14226.8; DIOX_N; non-haem dioxygenase in morphine synthesis N-terminal; 113-224; E:9.4e-31`PF03171.22; 2OG-FeII_Oxy; 2OG-Fe(II) oxygenase superfamily; 275-372; E:2.7e-28		GO:0005829, cellular_component, cytosol; GO:0051213, molecular_function, dioxygenase activity; GO:0120091, molecular_function, jasmonic acid hydrolase; GO:0046872, molecular_function, metal ion binding; GO:0097237, biological_process, cellular response to toxic substance; GO:0009813, biological_process, flavonoid biosynthetic process; GO:2000022, biological_process, regulation of jasmonic acid me…	GO:0005829, cellular_component, cytosol; GO:0051213, molecular_function, dioxygenase activity; GO:0120091, molecular_function, jasmonic acid hydrolase; GO:0046872, molecular_function, metal ion binding; GO:0097237, biological_process, cellular response to toxic substance; GO:0009813, biological_process, flavonoid biosynthetic process; GO:2000022, biological_process, regulation of jasmonic acid me…	GO:0016491, molecular_function, oxidoreductase activity; GO:0055114, biological_process, obsolete oxidation-reduction process	KEGG:ath:AT5G05600
TRINITY_DN1061_c0_g4	2.50545	7.99926	151.85	6.83313e-35	1.2917e-32	UP	83.9686	69.1318	448.276	421.379	984	739.27	5172.36	3813.13	PCS1L_ARATH	Aspartic proteinase PCS1	398-1444	82-442	38.196	3.56e-71	Eukaryota; Viridiplantae; Streptophyta; Embryophyta; Tracheophyta; Spermatophyta; Magnoliopsida; eudicotyledons; Gunneridae; Pentapetalae; rosids; malvids; Brassicales; Brassicaceae; Camelineae; Arabidopsis	PCS1L_ARATH	Aspartic proteinase PCS1	44-436	48-442	37.53	1.25e-73	Eukaryota; Viridiplantae; Streptophyta; Embryophyta; Tracheophyta; Spermatophyta; Magnoliopsida; eudicotyledons; Gunneridae; Pentapetalae; rosids; malvids; Brassicales; Brassicaceae; Camelineae; Arabidopsis	PF14543.8; TAXi_N; Xylanase inhibitor N-terminal; 80-236; E:1.1e-34`PF00026.25; Asp; Eukaryotic aspartyl protease; 82-131; E:4.3e-05`PF00026.25; Asp; Eukaryotic aspartyl protease; 164-433; E:8.5e-06`PF14541.8; TAXi_C; Xylanase inhibitor C-terminal; 275-432; E:1.4e-32		GO:0005783, cellular_component, endoplasmic reticulum; GO:0004190, molecular_function, aspartic-type endopeptidase activity; GO:0008233, molecular_function, peptidase activity; GO:0012501, biological_process, programmed cell death	GO:0005783, cellular_component, endoplasmic reticulum; GO:0004190, molecular_function, aspartic-type endopeptidase activity; GO:0008233, molecular_function, peptidase activity; GO:0012501, biological_process, programmed cell death		KEGG:ath:AT5G02190
TRINITY_DN954_c0_g1	-5.9035	3.87755	150.886	1.11007e-34	2.09028e-32	DOWN	31.4277	25.6601	0.514806	0.405562	368.29	274.4	5.94	3.67	PLDA4_ARATH	Phospholipase D alpha 4 {ECO:0000303|PubMed:11891260}	2366-93	3-762	61.769	0	Eukaryota; Viridiplantae; Streptophyta; Embryophyta; Tracheophyta; Spermatophyta; Magnoliopsida; eudicotyledons; Gunneridae; Pentapetalae; rosids; malvids; Brassicales; Brassicaceae; Camelineae; Arabidopsis	PLDA4_ARATH	Phospholipase D alpha 4 {ECO:0000303|PubMed:11891260}	1-758	3-762	61.769	0	Eukaryota; Viridiplantae; Streptophyta; Embryophyta; Tracheophyta; Spermatophyta; Magnoliopsida; eudicotyledons; Gunneridae; Pentapetalae; rosids; malvids; Brassicales; Brassicaceae; Camelineae; Arabidopsis	PF00168.32; C2; C2 domain; 38-104; E:0.00068`PF00614.24; PLDc; Phospholipase D Active site motif; 608-631; E:7.5e-05`PF12357.10; PLD_C; Phospholipase D C terminal; 677-747; E:2.3e-21		GO:0005886, cellular_component, plasma membrane; GO:0005509, molecular_function, calcium ion binding; GO:0070290, molecular_function, N-acylphosphatidylethanolamine-specific phospholipase D activity; GO:0004630, molecular_function, phospholipase D activity; GO:0051301, biological_process, cell division; GO:0006995, biological_process, cellular response to nitrogen starvation; GO:0016036, biologic…	GO:0005886, cellular_component, plasma membrane; GO:0005509, molecular_function, calcium ion binding; GO:0070290, molecular_function, N-acylphosphatidylethanolamine-specific phospholipase D activity; GO:0004630, molecular_function, phospholipase D activity; GO:0051301, biological_process, cell division; GO:0006995, biological_process, cellular response to nitrogen starvation; GO:0016036, biologic…	GO:0003824, molecular_function, catalytic activity	KEGG:ath:AT1G55180
TRINITY_DN1210_c2_g1	-3.63617	4.44202	150.59	1.28828e-34	2.41649e-32	DOWN	44.0025	35.7745	3.27084	3.11631	515.65	382.56	37.74	28.2	PTR30_ARATH	Protein NRT1/ PTR FAMILY 5.1	186-1931	1-579	72.867	0	Eukaryota; Viridiplantae; Streptophyta; Embryophyta; Tracheophyta; Spermatophyta; Magnoliopsida; eudicotyledons; Gunneridae; Pentapetalae; rosids; malvids; Brassicales; Brassicaceae; Camelineae; Arabidopsis	PTR30_ARATH	Protein NRT1/ PTR FAMILY 5.1	1-582	1-579	72.867	0	Eukaryota; Viridiplantae; Streptophyta; Embryophyta; Tracheophyta; Spermatophyta; Magnoliopsida; eudicotyledons; Gunneridae; Pentapetalae; rosids; malvids; Brassicales; Brassicaceae; Camelineae; Arabidopsis	PF00854.23; PTR2; POT family; 96-522; E:2.4e-105		GO:0016021, cellular_component, integral component of membrane; GO:0022857, molecular_function, transmembrane transporter activity; GO:0009624, biological_process, response to nematode	GO:0016021, cellular_component, integral component of membrane; GO:0022857, molecular_function, transmembrane transporter activity; GO:0009624, biological_process, response to nematode	GO:0022857, molecular_function, transmembrane transporter activity; GO:0055085, biological_process, transmembrane transport; GO:0016020, cellular_component, membrane	KEGG:ath:AT2G40460
TRINITY_DN49448_c0_g1	-5.34088	5.80433	150.493	1.35238e-34	2.52698e-32	DOWN	61.7921	155.633	2.68063	2.65881	724.12	1664.28	30.93	24.06	SUT21_ARATH	Sulfate transporter 2.1	155-2029	44-669	66.773	0	Eukaryota; Viridiplantae; Streptophyta; Embryophyta; Tracheophyta; Spermatophyta; Magnoliopsida; eudicotyledons; Gunneridae; Pentapetalae; rosids; malvids; Brassicales; Brassicaceae; Camelineae; Arabidopsis	SUT21_ARATH	Sulfate transporter 2.1	25-649	44-669	66.773	0	Eukaryota; Viridiplantae; Streptophyta; Embryophyta; Tracheophyta; Spermatophyta; Magnoliopsida; eudicotyledons; Gunneridae; Pentapetalae; rosids; malvids; Brassicales; Brassicaceae; Camelineae; Arabidopsis	PF00916.22; Sulfate_transp; Sulfate permease family; 96-477; E:1.8e-124`PF01740.23; STAS; STAS domain; 529-648; E:1.1e-23		GO:0005887, cellular_component, integral component of plasma membrane; GO:0015301, molecular_function, anion:anion antiporter activity; GO:0008271, molecular_function, secondary active sulfate transmembrane transporter activity; GO:0015116, molecular_function, sulfate transmembrane transporter activity; GO:0015293, molecular_function, symporter activity; GO:1902358, biological_process, sulfate tr…	GO:0005887, cellular_component, integral component of plasma membrane; GO:0015301, molecular_function, anion:anion antiporter activity; GO:0008271, molecular_function, secondary active sulfate transmembrane transporter activity; GO:0015116, molecular_function, sulfate transmembrane transporter activity; GO:0015293, molecular_function, symporter activity; GO:1902358, biological_process, sulfate tr…	GO:0015116, molecular_function, sulfate transmembrane transporter activity; GO:0008272, biological_process, sulfate transport; GO:0016021, cellular_component, integral component of membrane	KEGG:ath:AT5G10180
TRINITY_DN3301_c0_g1	-6.17763	3.80327	150.381	1.43123e-34	2.66405e-32	DOWN	26.0533	28.2719	0.321537	0.415508	305.31	302.33	3.71	3.76	LAC17_ARATH	Laccase-17	213-500	24-119	79.167	3.13e-52	Eukaryota; Viridiplantae; Streptophyta; Embryophyta; Tracheophyta; Spermatophyta; Magnoliopsida; eudicotyledons; Gunneridae; Pentapetalae; rosids; malvids; Brassicales; Brassicaceae; Camelineae; Arabidopsis	LAC17_ARATH	Laccase-17	15-127	3-119	70.085	2.42e-54	Eukaryota; Viridiplantae; Streptophyta; Embryophyta; Tracheophyta; Spermatophyta; Magnoliopsida; eudicotyledons; Gunneridae; Pentapetalae; rosids; malvids; Brassicales; Brassicaceae; Camelineae; Arabidopsis	PF07732.17; Cu-oxidase_3; Multicopper oxidase; 41-126; E:1.8e-32		GO:0048046, cellular_component, apoplast; GO:0009505, cellular_component, plant-type cell wall; GO:0005507, molecular_function, copper ion binding; GO:0052716, molecular_function, hydroquinone:oxygen oxidoreductase activity; GO:0016491, molecular_function, oxidoreductase activity; GO:0009809, biological_process, lignin biosynthetic process; GO:0046274, biological_process, lignin catabolic process…	GO:0048046, cellular_component, apoplast; GO:0009505, cellular_component, plant-type cell wall; GO:0005507, molecular_function, copper ion binding; GO:0052716, molecular_function, hydroquinone:oxygen oxidoreductase activity; GO:0016491, molecular_function, oxidoreductase activity; GO:0009809, biological_process, lignin biosynthetic process; GO:0046274, biological_process, lignin catabolic process…	GO:0005507, molecular_function, copper ion binding	KEGG:ath:AT5G60020
TRINITY_DN11351_c0_g1	4.51028	4.31276	150.101	1.64745e-34	3.05483e-32	UP	0.913074	2.41826	41.0293	34.4153	10.7	25.86	473.41	311.43	CSTF2_BOVIN	Cleavage stimulation factor subunit 2	381-163	20-92	54.795	1.78e-18	Eukaryota; Metazoa; Chordata; Craniata; Vertebrata; Euteleostomi; Mammalia; Eutheria; Laurasiatheria; Artiodactyla; Ruminantia; Pecora; Bovidae; Bovinae; Bos										GO:0071920, cellular_component, cleavage body; GO:0005847, cellular_component, mRNA cleavage and polyadenylation specificity factor complex; GO:0003729, molecular_function, mRNA binding; GO:0006378, biological_process, mRNA polyadenylation; GO:0098789, biological_process, pre-mRNA cleavage required for polyadenylation			KEGG:bta:282588
TRINITY_DN10532_c0_g1	3.76121	4.72516	149.984	1.74791e-34	3.22879e-32	UP	2.2622	4.98708	47.3136	50.5273	26.51	53.33	545.92	457.23	PME41_ARATH	Probable pectinesterase/pectinesterase inhibitor 41	1825-257	35-572	64.63	0	Eukaryota; Viridiplantae; Streptophyta; Embryophyta; Tracheophyta; Spermatophyta; Magnoliopsida; eudicotyledons; Gunneridae; Pentapetalae; rosids; malvids; Brassicales; Brassicaceae; Camelineae; Arabidopsis	PME41_ARATH	Probable pectinesterase/pectinesterase inhibitor 41	1-557	1-572	62.195	0	Eukaryota; Viridiplantae; Streptophyta; Embryophyta; Tracheophyta; Spermatophyta; Magnoliopsida; eudicotyledons; Gunneridae; Pentapetalae; rosids; malvids; Brassicales; Brassicaceae; Camelineae; Arabidopsis	PF04043.17; PMEI; Plant invertase/pectin methylesterase inhibitor; 33-179; E:1.8e-22`PF01095.21; Pectinesterase; Pectinesterase; 244-542; E:2.9e-137		GO:0005618, cellular_component, cell wall; GO:0005576, cellular_component, extracellular region; GO:0045330, molecular_function, aspartyl esterase activity; GO:0030599, molecular_function, pectinesterase activity; GO:0046910, molecular_function, pectinesterase inhibitor activity; GO:0042545, biological_process, cell wall modification; GO:0045490, biological_process, pectin catabolic process; GO:0…	GO:0005618, cellular_component, cell wall; GO:0005576, cellular_component, extracellular region; GO:0045330, molecular_function, aspartyl esterase activity; GO:0030599, molecular_function, pectinesterase activity; GO:0046910, molecular_function, pectinesterase inhibitor activity; GO:0042545, biological_process, cell wall modification; GO:0045490, biological_process, pectin catabolic process; GO:0…	GO:0004857, molecular_function, enzyme inhibitor activity; GO:0030599, molecular_function, pectinesterase activity; GO:0042545, biological_process, cell wall modification	KEGG:ath:AT4G02330
TRINITY_DN6175_c0_g1	-2.64273	5.12758	149.846	1.87381e-34	3.44824e-32	DOWN	60.3371	59.5129	9.16857	10.0451	707.07	636.41	105.79	90.9	PYR1_ARATH	Abscisic acid receptor PYR1 {ECO:0000303|PubMed:19624469, ECO:0000303|PubMed:19898494}	765-220	1-182	69.231	6.98e-89	Eukaryota; Viridiplantae; Streptophyta; Embryophyta; Tracheophyta; Spermatophyta; Magnoliopsida; eudicotyledons; Gunneridae; Pentapetalae; rosids; malvids; Brassicales; Brassicaceae; Camelineae; Arabidopsis	PYR1_ARATH	Abscisic acid receptor PYR1 {ECO:0000303|PubMed:19624469, ECO:0000303|PubMed:19898494}	23-204	1-182	69.231	1.46e-90	Eukaryota; Viridiplantae; Streptophyta; Embryophyta; Tracheophyta; Spermatophyta; Magnoliopsida; eudicotyledons; Gunneridae; Pentapetalae; rosids; malvids; Brassicales; Brassicaceae; Camelineae; Arabidopsis	PF10604.11; Polyketide_cyc2; Polyketide cyclase / dehydrase and lipid transport; 58-196; E:3.4e-10`PF03364.22; Polyketide_cyc; Polyketide cyclase / dehydrase and lipid transport; 60-193; E:1.6e-05		GO:0005737, cellular_component, cytoplasm; GO:0005829, cellular_component, cytosol; GO:0005634, cellular_component, nucleus; GO:0005886, cellular_component, plasma membrane; GO:0010427, molecular_function, abscisic acid binding; GO:0042802, molecular_function, identical protein binding; GO:0042803, molecular_function, protein homodimerization activity; GO:0004864, molecular_function, protein phos…	GO:0005737, cellular_component, cytoplasm; GO:0005829, cellular_component, cytosol; GO:0005634, cellular_component, nucleus; GO:0005886, cellular_component, plasma membrane; GO:0010427, molecular_function, abscisic acid binding; GO:0042802, molecular_function, identical protein binding; GO:0042803, molecular_function, protein homodimerization activity; GO:0004864, molecular_function, protein phos…		KEGG:ath:AT4G17870
TRINITY_DN256_c0_g2	-3.8849	4.42968	149.784	1.93298e-34	3.53371e-32	DOWN	34.3905	45.5981	2.32703	3.11631	403.01	487.61	26.85	28.2	SUS6_ARATH	Sucrose synthase 6	2843-411	5-815	72.503	0	Eukaryota; Viridiplantae; Streptophyta; Embryophyta; Tracheophyta; Spermatophyta; Magnoliopsida; eudicotyledons; Gunneridae; Pentapetalae; rosids; malvids; Brassicales; Brassicaceae; Camelineae; Arabidopsis	SUS6_ARATH	Sucrose synthase 6	3-813	5-815	72.503	0	Eukaryota; Viridiplantae; Streptophyta; Embryophyta; Tracheophyta; Spermatophyta; Magnoliopsida; eudicotyledons; Gunneridae; Pentapetalae; rosids; malvids; Brassicales; Brassicaceae; Camelineae; Arabidopsis	PF00862.21; Sucrose_synth; Sucrose synthase; 9-557; E:6.8e-285`PF00534.22; Glycos_transf_1; Glycosyl transferases group 1; 569-732; E:6.4e-31`PF13692.8; Glyco_trans_1_4; Glycosyl transferases group 1; 575-727; E:4.3e-09		GO:0005618, cellular_component, cell wall; GO:0005576, cellular_component, extracellular region; GO:0016157, molecular_function, sucrose synthase activity; GO:0080165, biological_process, callose deposition in phloem sieve plate; GO:0005985, biological_process, sucrose metabolic process	GO:0005618, cellular_component, cell wall; GO:0005576, cellular_component, extracellular region; GO:0016157, molecular_function, sucrose synthase activity; GO:0080165, biological_process, callose deposition in phloem sieve plate; GO:0005985, biological_process, sucrose metabolic process	GO:0016157, molecular_function, sucrose synthase activity; GO:0005985, biological_process, sucrose metabolic process; GO:0016757, molecular_function, glycosyltransferase activity	KEGG:ath:AT1G73370
TRINITY_DN2672_c1_g1	-2.96151	4.84545	149.782	1.9348e-34	3.53371e-32	DOWN	53.402	47.9089	7.19602	5.71323	625.8	512.32	83.03	51.7	CIP7_ARATH	COP1-interacting protein 7 {ECO:0000303|PubMed:9668129}	4053-3004	1-333	56.389	3.48e-112	Eukaryota; Viridiplantae; Streptophyta; Embryophyta; Tracheophyta; Spermatophyta; Magnoliopsida; eudicotyledons; Gunneridae; Pentapetalae; rosids; malvids; Brassicales; Brassicaceae; Camelineae; Arabidopsis	CIP7_ARATH	COP1-interacting protein 7 {ECO:0000303|PubMed:9668129}	1-1167	1-1057	40.412	0	Eukaryota; Viridiplantae; Streptophyta; Embryophyta; Tracheophyta; Spermatophyta; Magnoliopsida; eudicotyledons; Gunneridae; Pentapetalae; rosids; malvids; Brassicales; Brassicaceae; Camelineae; Arabidopsis			GO:0005634, cellular_component, nucleus; GO:0005886, cellular_component, plasma membrane; GO:0009718, biological_process, anthocyanin-containing compound biosynthetic process; GO:0015995, biological_process, chlorophyll biosynthetic process; GO:0045893, biological_process, positive regulation of transcription, DNA-templated; GO:0009416, biological_process, response to light stimulus	GO:0005634, cellular_component, nucleus; GO:0005886, cellular_component, plasma membrane; GO:0009718, biological_process, anthocyanin-containing compound biosynthetic process; GO:0015995, biological_process, chlorophyll biosynthetic process; GO:0045893, biological_process, positive regulation of transcription, DNA-templated; GO:0009416, biological_process, response to light stimulus		KEGG:ath:AT4G27430
TRINITY_DN1732_c0_g1	4.85207	6.47774	149.629	2.08927e-34	3.80153e-32	UP	8.86876	2.95783	180.095	163.86	103.93	31.63	2078	1482.8	HS901_ARATH	Heat shock protein 90-1 {ECO:0000305}	233-2329	1-700	90.714	0	Eukaryota; Viridiplantae; Streptophyta; Embryophyta; Tracheophyta; Spermatophyta; Magnoliopsida; eudicotyledons; Gunneridae; Pentapetalae; rosids; malvids; Brassicales; Brassicaceae; Camelineae; Arabidopsis	HSP83_IPONI	Heat shock protein 83	1-699	6-703	94.707	0	Eukaryota; Viridiplantae; Streptophyta; Embryophyta; Tracheophyta; Spermatophyta; Magnoliopsida; eudicotyledons; Gunneridae; Pentapetalae; asterids; lamiids; Solanales; Convolvulaceae; Ipomoeeae; Ipomoea	PF13589.8; HATPase_c_3; Histidine kinase-, DNA gyrase B-, and HSP90-like ATPase; 26-146; E:4.4e-09`PF02518.28; HATPase_c; Histidine kinase-, DNA gyrase B-, and HSP90-like ATPase; 27-181; E:1.3e-14`PF00183.20; HSP90; Hsp90 protein; 184-692; E:3.9e-235		GO:0005829, cellular_component, cytosol; GO:0048471, cellular_component, perinuclear region of cytoplasm; GO:0005886, cellular_component, plasma membrane; GO:0032991, cellular_component, protein-containing complex; GO:0005524, molecular_function, ATP binding; GO:0016887, molecular_function, ATP hydrolysis activity; GO:0051082, molecular_function, unfolded protein binding; GO:0034605, biological_p…	GO:0005737, cellular_component, cytoplasm; GO:0005524, molecular_function, ATP binding; GO:0016887, molecular_function, ATP hydrolysis activity; GO:0051082, molecular_function, unfolded protein binding; GO:0006457, biological_process, protein folding	GO:0005524, molecular_function, ATP binding; GO:0016887, molecular_function, ATP hydrolysis activity; GO:0051082, molecular_function, unfolded protein binding; GO:0006457, biological_process, protein folding	KEGG:ini:109146489
TRINITY_DN12588_c0_g1	2.58412	5.65303	149.604	2.11632e-34	3.83638e-32	UP	15.3576	13.278	90.1656	81.7534	179.97	141.99	1040.36	739.8	TIP51_ARATH	Probable aquaporin TIP5-1	730-909	185-240	33.333	0.62	Eukaryota; Viridiplantae; Streptophyta; Embryophyta; Tracheophyta; Spermatophyta; Magnoliopsida; eudicotyledons; Gunneridae; Pentapetalae; rosids; malvids; Brassicales; Brassicaceae; Camelineae; Arabidopsis										GO:0016021, cellular_component, integral component of membrane; GO:0005739, cellular_component, mitochondrion; GO:0090406, cellular_component, pollen tube; GO:0015204, molecular_function, urea transmembrane transporter activity; GO:0015250, molecular_function, water channel activity; GO:0048235, biological_process, pollen sperm cell differentiation; GO:0015840, biological_process, urea transport			KEGG:ath:AT3G47440
TRINITY_DN13492_c0_g4	-2.80249	6.27837	148.288	4.10306e-34	7.41022e-32	DOWN	138.104	132.876	21.3185	17.4104	1618.39	1420.93	245.98	157.55	ODO1_PETHY	MYB-like transcription factor ODO1 {ECO:0000303|PubMed:15805488}	60-851	1-293	54.209	5.58e-93	Eukaryota; Viridiplantae; Streptophyta; Embryophyta; Tracheophyta; Spermatophyta; Magnoliopsida; eudicotyledons; Gunneridae; Pentapetalae; asterids; lamiids; Solanales; Solanaceae; Petunioideae; Petunia	ODO1_PETHY	MYB-like transcription factor ODO1 {ECO:0000303|PubMed:15805488}	20-283	1-293	54.209	3.34e-101	Eukaryota; Viridiplantae; Streptophyta; Embryophyta; Tracheophyta; Spermatophyta; Magnoliopsida; eudicotyledons; Gunneridae; Pentapetalae; asterids; lamiids; Solanales; Solanaceae; Petunioideae; Petunia	PF00249.33; Myb_DNA-binding; Myb-like DNA-binding domain; 33-80; E:2.8e-13`PF13921.8; Myb_DNA-bind_6; Myb-like DNA-binding domain; 36-96; E:2.4e-09`PF00249.33; Myb_DNA-binding; Myb-like DNA-binding domain; 90-130; E:5.9e-14`PF13921.8; Myb_DNA-bind_6; Myb-like DNA-binding domain; 90-137; E:4.7e-07		GO:0005634, cellular_component, nucleus; GO:0000976, molecular_function, transcription cis-regulatory region binding; GO:0009423, biological_process, chorismate biosynthetic process; GO:0007623, biological_process, circadian rhythm; GO:0010597, biological_process, green leaf volatile biosynthetic process; GO:0010468, biological_process, regulation of gene expression; GO:0006355, biological_proces…	GO:0005634, cellular_component, nucleus; GO:0000976, molecular_function, transcription cis-regulatory region binding; GO:0009423, biological_process, chorismate biosynthetic process; GO:0007623, biological_process, circadian rhythm; GO:0010597, biological_process, green leaf volatile biosynthetic process; GO:0010468, biological_process, regulation of gene expression; GO:0006355, biological_proces…
TRINITY_DN1799_c1_g1	-0.997164	12.8415	145.865	1.38942e-33	2.50003e-31	DOWN	8695.24	10864.7	5084.41	4714.34	101897	116183	58665.6	42660.9	MT2_CICAR	Metallothionein-like protein 2	715-569	31-79	79.592	6.59e-17	Eukaryota; Viridiplantae; Streptophyta; Embryophyta; Tracheophyta; Spermatophyta; Magnoliopsida; eudicotyledons; Gunneridae; Pentapetalae; rosids; fabids; Fabales; Fabaceae; Papilionoideae; 50 kb inversion clade; NPAAA clade; Hologalegina; IRL clade; Cicereae; Cicer										GO:0046872, molecular_function, metal ion binding			KEGG:cam:101504992
TRINITY_DN1908_c1_g2	-5.11779	4.17096	145.796	1.43864e-33	2.57904e-31	DOWN	40.1898	29.0173	0.493139	1.5681	470.97	310.3	5.69	14.19	IPYR4_ARATH	Soluble inorganic pyrophosphatase 4 {ECO:0000303|PubMed:15135060}	583-335	134-216	86.747	1.57e-38	Eukaryota; Viridiplantae; Streptophyta; Embryophyta; Tracheophyta; Spermatophyta; Magnoliopsida; eudicotyledons; Gunneridae; Pentapetalae; rosids; malvids; Brassicales; Brassicaceae; Camelineae; Arabidopsis	DPEP1_BOVIN	Dipeptidase 1	1-71	10-81	30.263	0.52	Eukaryota; Metazoa; Chordata; Craniata; Vertebrata; Euteleostomi; Mammalia; Eutheria; Laurasiatheria; Artiodactyla; Ruminantia; Pecora; Bovidae; Bovinae; Bos			GO:0005829, cellular_component, cytosol; GO:0005654, cellular_component, nucleoplasm; GO:0004427, molecular_function, inorganic diphosphatase activity; GO:0000287, molecular_function, magnesium ion binding; GO:0006796, biological_process, phosphate-containing compound metabolic process; GO:0046686, biological_process, response to cadmium ion	GO:0031225, cellular_component, anchored component of membrane; GO:0045177, cellular_component, apical part of cell; GO:0016324, cellular_component, apical plasma membrane; GO:0005615, cellular_component, extracellular space; GO:0005886, cellular_component, plasma membrane; GO:0008800, molecular_function, beta-lactamase activity; GO:0043027, molecular_function, cysteine-type endopeptidase inhibit…		KEGG:bta:514685
TRINITY_DN2494_c0_g1	-2.19824	8.30209	145.398	1.75813e-33	3.1402e-31	DOWN	533.657	502.371	114.144	111.577	6253.75	5372.17	1317.03	1009.68	IAA16_ARATH	Auxin-responsive protein IAA16	1206-448	1-236	59.533	1.07e-95	Eukaryota; Viridiplantae; Streptophyta; Embryophyta; Tracheophyta; Spermatophyta; Magnoliopsida; eudicotyledons; Gunneridae; Pentapetalae; rosids; malvids; Brassicales; Brassicaceae; Camelineae; Arabidopsis	IAA16_ARATH	Auxin-responsive protein IAA16	1-253	1-236	59.922	3.8e-102	Eukaryota; Viridiplantae; Streptophyta; Embryophyta; Tracheophyta; Spermatophyta; Magnoliopsida; eudicotyledons; Gunneridae; Pentapetalae; rosids; malvids; Brassicales; Brassicaceae; Camelineae; Arabidopsis	PF02309.18; AUX_IAA; AUX/IAA family; 6-244; E:1.6e-85		GO:0005634, cellular_component, nucleus; GO:0003700, molecular_function, DNA-binding transcription factor activity; GO:0042802, molecular_function, identical protein binding; GO:0000976, molecular_function, transcription cis-regulatory region binding; GO:0009734, biological_process, auxin-activated signaling pathway; GO:0009733, biological_process, response to auxin	GO:0005634, cellular_component, nucleus; GO:0003700, molecular_function, DNA-binding transcription factor activity; GO:0042802, molecular_function, identical protein binding; GO:0000976, molecular_function, transcription cis-regulatory region binding; GO:0009734, biological_process, auxin-activated signaling pathway; GO:0009733, biological_process, response to auxin		KEGG:ath:AT3G04730
TRINITY_DN824_c0_g2	-1.78817	9.5507	144.561	2.6783e-33	4.7662e-31	DOWN	1085.87	1239.86	330.089	343.313	12725	13258.6	3808.68	3106.7	PBL19_ARATH	Probable serine/threonine-protein kinase PBL19 {ECO:0000305}	488-1417	60-367	65.595	1.36e-134	Eukaryota; Viridiplantae; Streptophyta; Embryophyta; Tracheophyta; Spermatophyta; Magnoliopsida; eudicotyledons; Gunneridae; Pentapetalae; rosids; malvids; Brassicales; Brassicaceae; Camelineae; Arabidopsis	PBL19_ARATH	Probable serine/threonine-protein kinase PBL19 {ECO:0000305}	1-354	1-369	59.467	1.59e-152	Eukaryota; Viridiplantae; Streptophyta; Embryophyta; Tracheophyta; Spermatophyta; Magnoliopsida; eudicotyledons; Gunneridae; Pentapetalae; rosids; malvids; Brassicales; Brassicaceae; Camelineae; Arabidopsis	PF00069.27; Pkinase; Protein kinase domain; 71-348; E:1.4e-46`PF07714.19; PK_Tyr_Ser-Thr; Protein tyrosine and serine/threonine kinase; 74-350; E:1.1e-45		GO:0005886, cellular_component, plasma membrane; GO:0009536, cellular_component, plastid; GO:0005524, molecular_function, ATP binding; GO:0106310, molecular_function, protein serine kinase activity; GO:0004674, molecular_function, protein serine/threonine kinase activity; GO:0045087, biological_process, innate immune response	GO:0005886, cellular_component, plasma membrane; GO:0009536, cellular_component, plastid; GO:0005524, molecular_function, ATP binding; GO:0106310, molecular_function, protein serine kinase activity; GO:0004674, molecular_function, protein serine/threonine kinase activity; GO:0045087, biological_process, innate immune response	GO:0004672, molecular_function, protein kinase activity; GO:0005524, molecular_function, ATP binding; GO:0006468, biological_process, protein phosphorylation	KEGG:ath:AT5G47070
TRINITY_DN16924_c0_g1	-1.34962	10.5749	144.36	2.96335e-33	5.25421e-31	DOWN	2092.03	2289.47	865.829	853.385	24515.8	24482.8	9990.22	7722.42	LOX4_SOYBN	Linoleate 9S-lipoxygenase-4	2780-228	6-853	79.015	0	Eukaryota; Viridiplantae; Streptophyta; Embryophyta; Tracheophyta; Spermatophyta; Magnoliopsida; eudicotyledons; Gunneridae; Pentapetalae; rosids; fabids; Fabales; Fabaceae; Papilionoideae; 50 kb inversion clade; NPAAA clade; indigoferoid/millettioid clade; Phaseoleae; Glycine; Glycine subgen. Soja	LOX4_SOYBN	Linoleate 9S-lipoxygenase-4	10-860	6-853	79.015	0	Eukaryota; Viridiplantae; Streptophyta; Embryophyta; Tracheophyta; Spermatophyta; Magnoliopsida; eudicotyledons; Gunneridae; Pentapetalae; rosids; fabids; Fabales; Fabaceae; Papilionoideae; 50 kb inversion clade; NPAAA clade; indigoferoid/millettioid clade; Phaseoleae; Glycine; Glycine subgen. Soja	PF01477.25; PLAT; PLAT/LH2 domain; 70-165; E:4.7e-15`PF00305.21; Lipoxygenase; Lipoxygenase; 179-843; E:8.5e-299		GO:0005737, cellular_component, cytoplasm; GO:1990136, molecular_function, linoleate 9S-lipoxygenase activity; GO:0046872, molecular_function, metal ion binding; GO:0016702, molecular_function, oxidoreductase activity, acting on single donors with incorporation of molecular oxygen, incorporation of two atoms of oxygen; GO:0006633, biological_process, fatty acid biosynthetic process; GO:0034440, b…	GO:0005737, cellular_component, cytoplasm; GO:1990136, molecular_function, linoleate 9S-lipoxygenase activity; GO:0046872, molecular_function, metal ion binding; GO:0016702, molecular_function, oxidoreductase activity, acting on single donors with incorporation of molecular oxygen, incorporation of two atoms of oxygen; GO:0006633, biological_process, fatty acid biosynthetic process; GO:0034440, b…	GO:0005515, molecular_function, protein binding; GO:0016702, molecular_function, oxidoreductase activity, acting on single donors with incorporation of molecular oxygen, incorporation of two atoms of oxygen; GO:0046872, molecular_function, metal ion binding; GO:0055114, biological_process, obsolete oxidation-reduction process
TRINITY_DN2356_c0_g2	-3.86626	4.23766	144.328	3.01156e-33	5.32027e-31	DOWN	34.4434	35.4295	2.10169	2.71075	403.63	378.87	24.25	24.53	NHL13_ARATH	NDR1/HIN1-like protein 13 {ECO:0000303|PubMed:26206852}	1003-308	32-260	30.579	2.12e-14	Eukaryota; Viridiplantae; Streptophyta; Embryophyta; Tracheophyta; Spermatophyta; Magnoliopsida; eudicotyledons; Gunneridae; Pentapetalae; rosids; malvids; Brassicales; Brassicaceae; Camelineae; Arabidopsis	NHL13_ARATH	NDR1/HIN1-like protein 13 {ECO:0000303|PubMed:26206852}	4-259	7-260	29.74	8.62e-24	Eukaryota; Viridiplantae; Streptophyta; Embryophyta; Tracheophyta; Spermatophyta; Magnoliopsida; eudicotyledons; Gunneridae; Pentapetalae; rosids; malvids; Brassicales; Brassicaceae; Camelineae; Arabidopsis	PF03168.15; LEA_2; Late embryogenesis abundant protein; 128-227; E:1.9e-06		GO:0016021, cellular_component, integral component of membrane; GO:0005886, cellular_component, plasma membrane; GO:0009506, cellular_component, plasmodesma; GO:0042742, biological_process, defense response to bacterium	GO:0016021, cellular_component, integral component of membrane; GO:0005886, cellular_component, plasma membrane; GO:0009506, cellular_component, plasmodesma; GO:0042742, biological_process, defense response to bacterium		KEGG:ath:AT2G27080
TRINITY_DN16089_c0_g1	-2.18198	8.65409	144.263	3.11301e-33	5.47957e-31	DOWN	713.821	606.014	151.323	139.459	8365.02	6480.5	1746.02	1261.99	METK_DENCR	S-adenosylmethionine synthase	467-3	226-380	94.839	3.05e-91	Eukaryota; Viridiplantae; Streptophyta; Embryophyta; Tracheophyta; Spermatophyta; Magnoliopsida; Liliopsida; Asparagales; Orchidaceae; Epidendroideae; Malaxideae; Dendrobiinae; Dendrobium	METK_DENCR	S-adenosylmethionine synthase	1-155	226-380	94.839	3.67e-104	Eukaryota; Viridiplantae; Streptophyta; Embryophyta; Tracheophyta; Spermatophyta; Magnoliopsida; Liliopsida; Asparagales; Orchidaceae; Epidendroideae; Malaxideae; Dendrobiinae; Dendrobium	PF02773.18; S-AdoMet_synt_C; S-adenosylmethionine synthetase, C-terminal domain; 18-152; E:1.5e-60		GO:0005737, cellular_component, cytoplasm; GO:0005524, molecular_function, ATP binding; GO:0046872, molecular_function, metal ion binding; GO:0004478, molecular_function, methionine adenosyltransferase activity; GO:0006730, biological_process, one-carbon metabolic process; GO:0006556, biological_process, S-adenosylmethionine biosynthetic process	GO:0005737, cellular_component, cytoplasm; GO:0005524, molecular_function, ATP binding; GO:0046872, molecular_function, metal ion binding; GO:0004478, molecular_function, methionine adenosyltransferase activity; GO:0006730, biological_process, one-carbon metabolic process; GO:0006556, biological_process, S-adenosylmethionine biosynthetic process	GO:0004478, molecular_function, methionine adenosyltransferase activity; GO:0006556, biological_process, S-adenosylmethionine biosynthetic process
TRINITY_DN28560_c0_g1	-2.79213	4.87142	144.012	3.5321e-33	6.19483e-31	DOWN	53.0086	48.599	6.84155	7.86371	621.19	519.7	78.94	71.16	POLR1_ARATH	Retrovirus-related Pol polyprotein from transposon RE1	6213-7364	1085-1464	39.062	1.53e-87	Eukaryota; Viridiplantae; Streptophyta; Embryophyta; Tracheophyta; Spermatophyta; Magnoliopsida; eudicotyledons; Gunneridae; Pentapetalae; rosids; malvids; Brassicales; Brassicaceae; Camelineae; Arabidopsis	YTFQ_ECOLI	Galactofuranose-binding protein YtfQ {ECO:0000305}	39-90	85-138	29.63	1	Bacteria; Proteobacteria; Gammaproteobacteria; Enterobacterales; Enterobacteriaceae; Escherichia	PF14223.8; Retrotran_gag_2; gag-polypeptide of LTR copia-type; 66-179; E:1.7e-20	COG1879; Periplasmic binding protein LacI transcriptional regulator	GO:0004190, molecular_function, aspartic-type endopeptidase activity; GO:0004519, molecular_function, endonuclease activity; GO:0046872, molecular_function, metal ion binding; GO:0003676, molecular_function, nucleic acid binding; GO:0003964, molecular_function, RNA-directed DNA polymerase activity; GO:0015074, biological_process, DNA integration; GO:0006310, biological_process, DNA recombination	GO:0030288, cellular_component, outer membrane-bounded periplasmic space; GO:0005534, molecular_function, galactose binding; GO:0015757, biological_process, galactose transmembrane transport		KEGG:ecj:JW4186; KEGG:eco:b4227
TRINITY_DN228_c0_g1	-3.1201	4.57714	143.309	5.03027e-33	8.79066e-31	DOWN	42.2395	42.716	4.86899	4.88222	494.99	456.79	56.18	44.18	PBL28_ARATH	Probable serine/threonine-protein kinase PBL28 {ECO:0000305}	1826-966	1-300	77.076	7.25e-160	Eukaryota; Viridiplantae; Streptophyta; Embryophyta; Tracheophyta; Spermatophyta; Magnoliopsida; eudicotyledons; Gunneridae; Pentapetalae; rosids; malvids; Brassicales; Brassicaceae; Camelineae; Arabidopsis	PBL28_ARATH	Probable serine/threonine-protein kinase PBL28 {ECO:0000305}	1-297	1-310	75.241	1.53e-169	Eukaryota; Viridiplantae; Streptophyta; Embryophyta; Tracheophyta; Spermatophyta; Magnoliopsida; eudicotyledons; Gunneridae; Pentapetalae; rosids; malvids; Brassicales; Brassicaceae; Camelineae; Arabidopsis	PF00069.27; Pkinase; Protein kinase domain; 64-280; E:1.5e-45`PF07714.19; PK_Tyr_Ser-Thr; Protein tyrosine and serine/threonine kinase; 67-266; E:1e-43		GO:0005886, cellular_component, plasma membrane; GO:0005524, molecular_function, ATP binding; GO:0106310, molecular_function, protein serine kinase activity; GO:0000976, molecular_function, transcription cis-regulatory region binding; GO:0006952, biological_process, defense response	GO:0005886, cellular_component, plasma membrane; GO:0005524, molecular_function, ATP binding; GO:0106310, molecular_function, protein serine kinase activity; GO:0000976, molecular_function, transcription cis-regulatory region binding; GO:0006952, biological_process, defense response	GO:0004672, molecular_function, protein kinase activity; GO:0005524, molecular_function, ATP binding; GO:0006468, biological_process, protein phosphorylation	KEGG:ath:AT1G24030
TRINITY_DN1125_c0_g1	-3.40856	5.7713	143.296	5.065e-33	8.81964e-31	DOWN	83.7562	115.367	11.6464	6.92881	981.51	1233.69	134.38	62.7	OSS2_PEA	Organ-specific protein S2	72-596	17-179	33.149	3.44e-16	Eukaryota; Viridiplantae; Streptophyta; Embryophyta; Tracheophyta; Spermatophyta; Magnoliopsida; eudicotyledons; Gunneridae; Pentapetalae; rosids; fabids; Fabales; Fabaceae; Papilionoideae; 50 kb inversion clade; NPAAA clade; Hologalegina; IRL clade; Fabeae; Pisum	OSS2_PEA	Organ-specific protein S2	24-198	17-179	33.831	8.94e-17	Eukaryota; Viridiplantae; Streptophyta; Embryophyta; Tracheophyta; Spermatophyta; Magnoliopsida; eudicotyledons; Gunneridae; Pentapetalae; rosids; fabids; Fabales; Fabaceae; Papilionoideae; 50 kb inversion clade; NPAAA clade; Hologalegina; IRL clade; Fabeae; Pisum	PF10950.10; Organ_specific; Organ specific protein; 36-135; E:1e-13
TRINITY_DN45477_c0_g1	-2.79793	4.82047	143.119	5.53517e-33	9.60392e-31	DOWN	47.4329	50.7049	6.83115	7.28244	555.85	542.22	78.82	65.9	C78A5_ARATH	Cytochrome P450 78A5	139-705	314-504	68.063	1.26e-86	Eukaryota; Viridiplantae; Streptophyta; Embryophyta; Tracheophyta; Spermatophyta; Magnoliopsida; eudicotyledons; Gunneridae; Pentapetalae; rosids; malvids; Brassicales; Brassicaceae; Camelineae; Arabidopsis	C78A5_ARATH	Cytochrome P450 78A5	47-243	314-512	67.337	1.5e-91	Eukaryota; Viridiplantae; Streptophyta; Embryophyta; Tracheophyta; Spermatophyta; Magnoliopsida; eudicotyledons; Gunneridae; Pentapetalae; rosids; malvids; Brassicales; Brassicaceae; Camelineae; Arabidopsis	PF00067.24; p450; Cytochrome P450; 45-224; E:1.2e-52		GO:0005783, cellular_component, endoplasmic reticulum; GO:0016021, cellular_component, integral component of membrane; GO:0020037, molecular_function, heme binding; GO:0005506, molecular_function, iron ion binding; GO:0004497, molecular_function, monooxygenase activity; GO:0016705, molecular_function, oxidoreductase activity, acting on paired donors, with incorporation or reduction of molecular o…	GO:0005783, cellular_component, endoplasmic reticulum; GO:0016021, cellular_component, integral component of membrane; GO:0020037, molecular_function, heme binding; GO:0005506, molecular_function, iron ion binding; GO:0004497, molecular_function, monooxygenase activity; GO:0016705, molecular_function, oxidoreductase activity, acting on paired donors, with incorporation or reduction of molecular o…	GO:0005506, molecular_function, iron ion binding; GO:0016705, molecular_function, oxidoreductase activity, acting on paired donors, with incorporation or reduction of molecular oxygen; GO:0020037, molecular_function, heme binding; GO:0055114, biological_process, obsolete oxidation-reduction process	KEGG:ath:AT1G13710
TRINITY_DN96425_c0_g1	10.9071	3.50279	142.528	7.45493e-33	1.28888e-30	UP	0	0	22.1878	22.4485	0	0	256.01	203.14	RL39_SPOFR	60S ribosomal protein L39	265-113	1-51	86.275	7.1e-25	Eukaryota; Metazoa; Ecdysozoa; Arthropoda; Hexapoda; Insecta; Pterygota; Neoptera; Endopterygota; Lepidoptera; Glossata; Ditrysia; Noctuoidea; Noctuidae; Amphipyrinae; Spodoptera										GO:0005840, cellular_component, ribosome; GO:0003735, molecular_function, structural constituent of ribosome; GO:0006412, biological_process, translation
TRINITY_DN1496_c0_g4	-6.3746	3.719	142.175	8.90572e-33	1.53425e-30	DOWN	23.8125	27.4733	0.235736	0.373515	279.05	293.79	2.72	3.38	MYB26_ARATH	Transcription factor MYB26 {ECO:0000305}	1597-1250	1-125	72.8	4e-60	Eukaryota; Viridiplantae; Streptophyta; Embryophyta; Tracheophyta; Spermatophyta; Magnoliopsida; eudicotyledons; Gunneridae; Pentapetalae; rosids; malvids; Brassicales; Brassicaceae; Camelineae; Arabidopsis	MYB26_ARATH	Transcription factor MYB26 {ECO:0000305}	1-116	1-125	72.8	2.03e-63	Eukaryota; Viridiplantae; Streptophyta; Embryophyta; Tracheophyta; Spermatophyta; Magnoliopsida; eudicotyledons; Gunneridae; Pentapetalae; rosids; malvids; Brassicales; Brassicaceae; Camelineae; Arabidopsis	PF00249.33; Myb_DNA-binding; Myb-like DNA-binding domain; 14-61; E:1.9e-14`PF13921.8; Myb_DNA-bind_6; Myb-like DNA-binding domain; 17-76; E:1.5e-12`PF00249.33; Myb_DNA-binding; Myb-like DNA-binding domain; 67-111; E:7.9e-15`PF13921.8; Myb_DNA-bind_6; Myb-like DNA-binding domain; 70-118; E:2.5e-07		GO:0005634, cellular_component, nucleus; GO:0003677, molecular_function, DNA binding; GO:0003700, molecular_function, DNA-binding transcription factor activity; GO:0009834, biological_process, plant-type secondary cell wall biogenesis	GO:0005634, cellular_component, nucleus; GO:0003677, molecular_function, DNA binding; GO:0003700, molecular_function, DNA-binding transcription factor activity; GO:0009834, biological_process, plant-type secondary cell wall biogenesis		KEGG:ath:AT3G13890
TRINITY_DN1977_c0_g1	-5.65324	3.88578	142.019	9.63183e-33	1.65348e-30	DOWN	24.8211	32.3959	0.450672	0.685146	290.87	346.43	5.2	6.2	ODO1_OCHA4	2-oxoglutarate dehydrogenase E1 component {ECO:0000255|HAMAP-Rule:MF_01169}	844-545	550-644	21.782	1.7	Bacteria; Proteobacteria; Alphaproteobacteria; Rhizobiales; Brucellaceae; Ochrobactrum	ODO1_OCHA4	2-oxoglutarate dehydrogenase E1 component {ECO:0000255|HAMAP-Rule:MF_01169}	31-114	547-625	25.882	0.41	Bacteria; Proteobacteria; Alphaproteobacteria; Rhizobiales; Brucellaceae; Ochrobactrum	PF01190.19; Pollen_Ole_e_1; Pollen protein Ole e 1 like; 54-138; E:2.9e-09	COG0567; 2-oxoglutarate dehydrogenase, E1	GO:0004591, molecular_function, oxoglutarate dehydrogenase (succinyl-transferring) activity; GO:0030976, molecular_function, thiamine pyrophosphate binding; GO:0006096, biological_process, glycolytic process; GO:0006099, biological_process, tricarboxylic acid cycle	GO:0004591, molecular_function, oxoglutarate dehydrogenase (succinyl-transferring) activity; GO:0030976, molecular_function, thiamine pyrophosphate binding; GO:0006096, biological_process, glycolytic process; GO:0006099, biological_process, tricarboxylic acid cycle		KEGG:oan:Oant_0933
TRINITY_DN30768_c1_g1	-4.21813	4.19565	141.686	1.13903e-32	1.94847e-30	DOWN	31.9269	36.8434	1.34075	2.41017	374.14	393.99	15.47	21.81	RHIE_DICD3	Rhamnogalacturonate lyase	2509-1094	15-439	25.207	1.18e-23	Bacteria; Proteobacteria; Gammaproteobacteria; Enterobacterales; Pectobacteriaceae; Dickeya	RHIE_DICD3	Rhamnogalacturonate lyase	5-466	28-439	25.478	2e-24	Bacteria; Proteobacteria; Gammaproteobacteria; Enterobacterales; Pectobacteriaceae; Dickeya	PF06045.13; Rhamnogal_lyase; Rhamnogalacturonate lyase family; 10-203; E:3.8e-90`PF14686.8; fn3_3; Polysaccharide lyase family 4, domain II; 357-429; E:4.5e-25`PF14683.8; CBM-like; Polysaccharide lyase family 4, domain III; 443-477; E:2e-07		GO:0005576, cellular_component, extracellular region; GO:0030246, molecular_function, carbohydrate binding; GO:0102210, molecular_function, rhamnogalacturonan endolyase activity; GO:0005975, biological_process, carbohydrate metabolic process; GO:0009405, biological_process, obsolete pathogenesis	GO:0005576, cellular_component, extracellular region; GO:0030246, molecular_function, carbohydrate binding; GO:0102210, molecular_function, rhamnogalacturonan endolyase activity; GO:0005975, biological_process, carbohydrate metabolic process; GO:0009405, biological_process, obsolete pathogenesis		KEGG:ddd:Dda3937_01465
TRINITY_DN15789_c0_g1	-2.69681	7.93209	140.653	1.91645e-32	3.26685e-30	DOWN	353.081	492.666	66.026	64.3739	4137.64	5268.39	761.83	582.53	WTR32_ARATH	WAT1-related protein At4g08300	3-122	26-65	75	1.25e-14	Eukaryota; Viridiplantae; Streptophyta; Embryophyta; Tracheophyta; Spermatophyta; Magnoliopsida; eudicotyledons; Gunneridae; Pentapetalae; rosids; malvids; Brassicales; Brassicaceae; Camelineae; Arabidopsis										GO:0016021, cellular_component, integral component of membrane; GO:0005886, cellular_component, plasma membrane; GO:0022857, molecular_function, transmembrane transporter activity			KEGG:ath:AT4G08300
TRINITY_DN406_c1_g1	-2.54627	5.54357	140.576	1.99182e-32	3.38345e-30	DOWN	81.6535	76.9046	12.0641	15.1771	956.87	822.39	139.2	137.34	ZFP4_ARATH	Zinc finger protein 4 {ECO:0000305}	425-901	81-260	44.324	3.5e-35	Eukaryota; Viridiplantae; Streptophyta; Embryophyta; Tracheophyta; Spermatophyta; Magnoliopsida; eudicotyledons; Gunneridae; Pentapetalae; rosids; malvids; Brassicales; Brassicaceae; Camelineae; Arabidopsis	ZFP4_ARATH	Zinc finger protein 4 {ECO:0000305}	91-249	81-260	44.324	4.68e-38	Eukaryota; Viridiplantae; Streptophyta; Embryophyta; Tracheophyta; Spermatophyta; Magnoliopsida; eudicotyledons; Gunneridae; Pentapetalae; rosids; malvids; Brassicales; Brassicaceae; Camelineae; Arabidopsis	PF13912.8; zf-C2H2_6; C2H2-type zinc finger; 94-119; E:0.001		GO:0005634, cellular_component, nucleus; GO:0003700, molecular_function, DNA-binding transcription factor activity; GO:0046872, molecular_function, metal ion binding; GO:0000976, molecular_function, transcription cis-regulatory region binding; GO:0009738, biological_process, abscisic acid-activated signaling pathway; GO:0019760, biological_process, glucosinolate metabolic process; GO:0009788, bio…	GO:0005634, cellular_component, nucleus; GO:0003700, molecular_function, DNA-binding transcription factor activity; GO:0046872, molecular_function, metal ion binding; GO:0000976, molecular_function, transcription cis-regulatory region binding; GO:0009738, biological_process, abscisic acid-activated signaling pathway; GO:0019760, biological_process, glucosinolate metabolic process; GO:0009788, bio…		KEGG:ath:AT1G66140
TRINITY_DN1216_c2_g2	-2.867	4.93507	140.453	2.11919e-32	3.58727e-30	DOWN	59.5085	47.4123	7.04521	7.62501	697.36	507.01	81.29	69	Y3720_ARATH	UPF0481 protein At3g47200	1690-3003	39-458	29.63	3.17e-52	Eukaryota; Viridiplantae; Streptophyta; Embryophyta; Tracheophyta; Spermatophyta; Magnoliopsida; eudicotyledons; Gunneridae; Pentapetalae; rosids; malvids; Brassicales; Brassicaceae; Camelineae; Arabidopsis	Y3720_ARATH	UPF0481 protein At3g47200	92-529	39-458	29.63	6.71e-55	Eukaryota; Viridiplantae; Streptophyta; Embryophyta; Tracheophyta; Spermatophyta; Magnoliopsida; eudicotyledons; Gunneridae; Pentapetalae; rosids; malvids; Brassicales; Brassicaceae; Camelineae; Arabidopsis	PF03140.17; DUF247; Plant protein of unknown function; 101-516; E:1.7e-120		GO:0016021, cellular_component, integral component of membrane; GO:0005886, cellular_component, plasma membrane	GO:0016021, cellular_component, integral component of membrane; GO:0005886, cellular_component, plasma membrane		KEGG:ath:AT3G47200
TRINITY_DN8514_c0_g1	2.69143	6.42405	140.171	2.4428e-32	4.1207e-30	UP	24.9909	20.9208	154.68	142.16	292.86	223.72	1784.75	1286.43	PDX12_ARATH	Pyridoxal 5'-phosphate synthase-like subunit PDX1.2	779-321	162-312	73.203	4.42e-70	Eukaryota; Viridiplantae; Streptophyta; Embryophyta; Tracheophyta; Spermatophyta; Magnoliopsida; eudicotyledons; Gunneridae; Pentapetalae; rosids; malvids; Brassicales; Brassicaceae; Camelineae; Arabidopsis	PDX12_ARATH	Pyridoxal 5'-phosphate synthase-like subunit PDX1.2	1-150	165-312	72.667	5.99e-75	Eukaryota; Viridiplantae; Streptophyta; Embryophyta; Tracheophyta; Spermatophyta; Magnoliopsida; eudicotyledons; Gunneridae; Pentapetalae; rosids; malvids; Brassicales; Brassicaceae; Camelineae; Arabidopsis	PF01680.19; SOR_SNZ; SOR/SNZ family; 1-69; E:4.2e-20`PF01207.19; Dus; Dihydrouridine synthase (Dus); 46-111; E:0.00021`PF05690.16; ThiG; Thiazole biosynthesis protein ThiG; 47-113; E:3.9e-05		GO:0005829, cellular_component, cytosol; GO:0016843, molecular_function, amine-lyase activity; GO:0046982, molecular_function, protein heterodimerization activity; GO:0006520, biological_process, cellular amino acid metabolic process; GO:0042823, biological_process, pyridoxal phosphate biosynthetic process; GO:0008615, biological_process, pyridoxine biosynthetic process	GO:0005829, cellular_component, cytosol; GO:0016843, molecular_function, amine-lyase activity; GO:0046982, molecular_function, protein heterodimerization activity; GO:0006520, biological_process, cellular amino acid metabolic process; GO:0042823, biological_process, pyridoxal phosphate biosynthetic process; GO:0008615, biological_process, pyridoxine biosynthetic process	GO:0017150, molecular_function, tRNA dihydrouridine synthase activity; GO:0050660, molecular_function, flavin adenine dinucleotide binding; GO:0008033, biological_process, tRNA processing; GO:0055114, biological_process, obsolete oxidation-reduction process	KEGG:ath:AT3G16050
TRINITY_DN6073_c1_g1	-2.65381	7.34827	140.094	2.53849e-32	4.2673e-30	DOWN	248.678	313.09	43.8816	45.3743	2914.17	3348.07	506.32	410.6	PHO1_ARATH	Phosphate transporter PHO1 {ECO:0000303|PubMed:11971143}	383-889	614-753	57.988	1.56e-68	Eukaryota; Viridiplantae; Streptophyta; Embryophyta; Tracheophyta; Spermatophyta; Magnoliopsida; eudicotyledons; Gunneridae; Pentapetalae; rosids; malvids; Brassicales; Brassicaceae; Camelineae; Arabidopsis	PHO1_ARATH	Phosphate transporter PHO1 {ECO:0000303|PubMed:11971143}	8-105	614-711	64.286	3.69e-40	Eukaryota; Viridiplantae; Streptophyta; Embryophyta; Tracheophyta; Spermatophyta; Magnoliopsida; eudicotyledons; Gunneridae; Pentapetalae; rosids; malvids; Brassicales; Brassicaceae; Camelineae; Arabidopsis	PF03124.16; EXS; EXS family; 6-103; E:9.8e-23		GO:0005737, cellular_component, cytoplasm; GO:0005789, cellular_component, endoplasmic reticulum membrane; GO:0005794, cellular_component, Golgi apparatus; GO:0000139, cellular_component, Golgi membrane; GO:0016021, cellular_component, integral component of membrane; GO:0005886, cellular_component, plasma membrane; GO:0005802, cellular_component, trans-Golgi network; GO:0000822, molecular_functio…	GO:0005737, cellular_component, cytoplasm; GO:0005789, cellular_component, endoplasmic reticulum membrane; GO:0005794, cellular_component, Golgi apparatus; GO:0000139, cellular_component, Golgi membrane; GO:0016021, cellular_component, integral component of membrane; GO:0005886, cellular_component, plasma membrane; GO:0005802, cellular_component, trans-Golgi network; GO:0000822, molecular_functio…	GO:0016021, cellular_component, integral component of membrane	KEGG:ath:AT3G23430
TRINITY_DN152_c0_g2	-2.22069	8.11275	139.75	3.01965e-32	5.05864e-30	DOWN	440.842	470.191	97.1787	98.2599	5166.08	5028.05	1121.28	889.17	ECH20_RHOJR	(7aS)-7a-methyl-1,5-dioxo-2,3,5,6,7,7a-hexahydro-1H-indene-carboxyl-CoA hydrolase {ECO:0000305}	375-584	108-175	26.389	0.49	Bacteria; Actinobacteria; Corynebacteriales; Nocardiaceae; Rhodococcus	ECH20_RHOJR	(7aS)-7a-methyl-1,5-dioxo-2,3,5,6,7,7a-hexahydro-1H-indene-carboxyl-CoA hydrolase {ECO:0000305}	59-128	108-175	26.389	0.068	Bacteria; Actinobacteria; Corynebacteriales; Nocardiaceae; Rhodococcus		COG1024; Enoyl-CoA hydratase	GO:0016829, molecular_function, lyase activity; GO:0006707, biological_process, cholesterol catabolic process	GO:0016829, molecular_function, lyase activity; GO:0006707, biological_process, cholesterol catabolic process		KEGG:rha:RHA1_ro04652
TRINITY_DN2994_c0_g3	-2.61375	5.43699	139.522	3.38674e-32	5.6541e-30	DOWN	67.3149	80.9088	10.7988	13.4941	788.84	865.21	124.6	122.11	CEN_ARATH	Protein CENTRORADIALIS-like	99-410	1-105	76.19	2.34e-50	Eukaryota; Viridiplantae; Streptophyta; Embryophyta; Tracheophyta; Spermatophyta; Magnoliopsida; eudicotyledons; Gunneridae; Pentapetalae; rosids; malvids; Brassicales; Brassicaceae; Camelineae; Arabidopsis	CEN_ARATH	Protein CENTRORADIALIS-like	1-104	1-105	76.19	1.34e-55	Eukaryota; Viridiplantae; Streptophyta; Embryophyta; Tracheophyta; Spermatophyta; Magnoliopsida; eudicotyledons; Gunneridae; Pentapetalae; rosids; malvids; Brassicales; Brassicaceae; Camelineae; Arabidopsis	PF01161.22; PBP; Phosphatidylethanolamine-binding protein; 49-98; E:6.2e-07		GO:0005737, cellular_component, cytoplasm; GO:0005634, cellular_component, nucleus; GO:0009910, biological_process, negative regulation of flower development; GO:0010228, biological_process, vegetative to reproductive phase transition of meristem	GO:0005737, cellular_component, cytoplasm; GO:0005634, cellular_component, nucleus; GO:0009910, biological_process, negative regulation of flower development; GO:0010228, biological_process, vegetative to reproductive phase transition of meristem		KEGG:ath:AT2G27550
TRINITY_DN17483_c3_g1	-2.97266	5.0934	139.055	4.28329e-32	7.1264e-30	DOWN	58.7123	61.8994	9.49098	5.68229	688.03	661.93	109.51	51.42	FMN2_MOUSE	Formin-2	375-452	823-851	51.724	8.6	Eukaryota; Metazoa; Chordata; Craniata; Vertebrata; Euteleostomi; Mammalia; Eutheria; Euarchontoglires; Glires; Rodentia; Myomorpha; Muroidea; Muridae; Murinae; Mus; Mus										GO:0005884, cellular_component, actin filament; GO:0005938, cellular_component, cell cortex; GO:0005737, cellular_component, cytoplasm; GO:0030659, cellular_component, cytoplasmic vesicle membrane; GO:0005829, cellular_component, cytosol; GO:0005783, cellular_component, endoplasmic reticulum; GO:0005789, cellular_component, endoplasmic reticulum membrane; GO:0005902, cellular_component, microvill…			KEGG:mmu:54418
TRINITY_DN563_c0_g2	-2.58828	6.23433	138.535	5.56616e-32	9.22919e-30	DOWN	127.121	130.437	21.1798	21.6385	1489.69	1394.85	244.38	195.81	RNS3_ARATH	Ribonuclease 3	169-783	18-222	65.366	1.94e-107	Eukaryota; Viridiplantae; Streptophyta; Embryophyta; Tracheophyta; Spermatophyta; Magnoliopsida; eudicotyledons; Gunneridae; Pentapetalae; rosids; malvids; Brassicales; Brassicaceae; Camelineae; Arabidopsis	RNS3_ARATH	Ribonuclease 3	11-226	7-222	63.889	9.19e-112	Eukaryota; Viridiplantae; Streptophyta; Embryophyta; Tracheophyta; Spermatophyta; Magnoliopsida; eudicotyledons; Gunneridae; Pentapetalae; rosids; malvids; Brassicales; Brassicaceae; Camelineae; Arabidopsis	PF00445.20; Ribonuclease_T2; Ribonuclease T2 family; 26-209; E:4e-60		GO:0005576, cellular_component, extracellular region; GO:0004521, molecular_function, endoribonuclease activity; GO:0016829, molecular_function, lyase activity; GO:0033897, molecular_function, ribonuclease T2 activity; GO:0003723, molecular_function, RNA binding; GO:0006401, biological_process, RNA catabolic process	GO:0005576, cellular_component, extracellular region; GO:0004521, molecular_function, endoribonuclease activity; GO:0016829, molecular_function, lyase activity; GO:0033897, molecular_function, ribonuclease T2 activity; GO:0003723, molecular_function, RNA binding; GO:0006401, biological_process, RNA catabolic process	GO:0003723, molecular_function, RNA binding; GO:0033897, molecular_function, ribonuclease T2 activity	KEGG:ath:AT1G26820
TRINITY_DN1784_c0_g3	-2.89414	6.23374	137.502	9.36543e-32	1.54759e-29	DOWN	117.234	147.363	15.8498	19.8096	1373.82	1575.85	182.88	179.26	IAA4_PEA	Auxin-induced protein IAA4	639-544	158-189	90.625	1.44e-11	Eukaryota; Viridiplantae; Streptophyta; Embryophyta; Tracheophyta; Spermatophyta; Magnoliopsida; eudicotyledons; Gunneridae; Pentapetalae; rosids; fabids; Fabales; Fabaceae; Papilionoideae; 50 kb inversion clade; NPAAA clade; Hologalegina; IRL clade; Fabeae; Pisum										GO:0005634, cellular_component, nucleus; GO:0009734, biological_process, auxin-activated signaling pathway; GO:0006355, biological_process, regulation of transcription, DNA-templated
[truncated: 11,221 more rows]

## Sheet: Suppl. data S6
Supplementary Table S6A. List of KEGG terms enriched by DEGs identified in Drought vs Control comparison
KEGG Id	Description	GeneRatio	BgRatio	pvalue	p.adjust	qvalue	pathway
[truncated: 120 more rows]

## Sheet: Supl. Data S7
Supplementary Data S7. List of DEGs enriched the pathways annoted in the KEGG
[truncated: 195 more rows]

[truncated: 1 more sheets: Suppl. Data S8]
